# Supplementary material for: NKD1 enhances colon cancer progression by inhibiting the autophagic degradation of MYC
Source: Cell Death Dis. 2025 Jul 17;16(1):532. doi: 10.1038/s41419-025-07875-8 (PMC12271375; doi:10.1038/s41419-025-07875-8)
Supplement: Supplementary file 2 — Supplementary Table ST1 [file 41419_2025_7875_MOESM2_ESM.xlsx]

## Sheet: Sheet1
Supplementary Table 1: Primers used in this study
NKD1-CDS-F	GCCTTGGTGGTGTATGAGAG
NKD1-CDS-R	CTGGTAGAAGTGGTGGTAATGG
pGL3-1398-F	GGGGTACC TGTGGTTTCAGCACTCTTCA
pGL3-1398-R	CCGCTCGAG CCGCACTCCTCTAGTTTCTTATT
pGL3-1198-F	GGGGTACCccagagcgatgctgcccaat
pGL3-1198-R	CCGCTCGAG CCGCACTCCTCTAGTTTCTTATT
pGL3-998-F	GGGGTACCggggactggttccaggatcc
pGL3-998-R	CCGCTCGAG CCGCACTCCTCTAGTTTCTTATT
pGL3-798-F	GGGGTACCtttatttttgctgtattattc
pGL3-798-R	CCGCTCGAG CCGCACTCCTCTAGTTTCTTATT
pGL3-598-F	GGGGTACCttctattgggcagtgctgct
pGL3-598-R	CCGCTCGAG CCGCACTCCTCTAGTTTCTTATT
pGL3-198-F	GGGGTACCagtttggcagcgcgccccga
pGL3-198-R	CCGCTCGAG CCGCACTCCTCTAGTTTCTTATT
MYC-ChIP-115bp-F	GAGCACAGGTAATTCACTCCA
MYC-ChIP-115bp-R	CACTGTGGGTCCGTGTTAC
NKD1-PPARβ-dele-F	ATCACAAAACTGAATTCACTCCAAAGGTCGG
NKD1-PPARβ-dele-R	CTTTGGAGTGAATTCAGTTTTGTGATCTGTATAA
NKD1-SP1-dele-F	GCCACCATCCGCGCGACCTC CCCGCAGAGA
NKD1-SP1-dele-R	GAGGTCGCGCGGATGGTGGCGGTCGACATC
NKD1-CTCFL-dele-F	GTGTCCCCAGAAGGCGTTCT GAGAGCCACA
NKD1-CTCFL-dele-R	GGCTCTCAGAACGCCTTCTGGGGACACTGT
NKD1-FOXC2-dele-F	CCTCCCCAGACCTAACCCTTGGGTCTGGCG
NKD1-FOXC2-dele-R	AGACCCAAGGGTTAGGTCTGGGGAGGTCTC
MYC-109bp-F	CATACATCCTGTCCGTCCAAG
MYC-109bp-R	GAGTTCCGTAGCTGTTCAAGT
PPARβ-ChIP-202bp-F	AAGGTAGGTCGTGGGAAGA
PPARβ-ChIP-202bp-R	GGCGTATTGGGACAGAACA
Miz-1-ChIP-122bp-F	GTGGCCCACATTATATTTCTATTGG
Miz-1-ChIP-122bp-R	CCCGACCTTTGGAGTGAATTA
Miz-1-ChIP-132bp-F	ATCCCAGAGACTGGCTGATA
Miz-1-ChIP-132bp-R	CCGCACTCCTCTAGTTTCTTATT
PTMA-107bp-F	TGAGGAAGAGGATGGAGATGAA
PTMA-107bp-R	CGGTCTTCTGCTTCTTGGTATC
BOP1-128bp-F	AGCTCACCAAGAAGCTGATG
BOP1-128bp-R	GGTGGAAAGATCCAGGTCAAA
MAX-108bp-F	AACGTAGGGACCACATCAAAG
MAX-108bp-R	GGACAGGAGTACACAATTTCCA
SOX2-101bp-F	CGTTCATCGACGAGGCTAAG
SOX2-101bp-R	CTTCTTCATGAGCGTCTTGGT
SLC1A5-98bp-F	GAACATCCTGGGCTTGGTAG
SLC1A5-98bp-R	AGGAGTTGAAGAAGCGGATAAG
RIOX2-104bp-F	GCAAAGGAAGACGTGGAGTTA
RIOX2-104bp-R	GTCCTCAGGAAGCCACTTAATC
