# Supplementary material for: NKD1 enhances colon cancer progression by inhibiting the autophagic degradation of MYC
Source: Cell Death Dis. 2025 Jul 17;16(1):532. doi: 10.1038/s41419-025-07875-8 (PMC12271375; doi:10.1038/s41419-025-07875-8)
Supplement: Supplementary file 3 — Supplementary Table ST2 [file 41419_2025_7875_MOESM3_ESM.xlsx]

## Sheet: Sheet1
Supplementary Table ST2. List of genes whose protein expression is
significantly reduced by knockout of NKD1 gene.
Gene Name	log2(FC)	adj.P.Val
MYC	-0.766852	0.0274149132626178
ASPSCR1	-0.639274	0.0220594329598575
DHCR7	-0.627167	0.0455840866152526
ACAD8	-0.56995	0.0331664724530374
TK1	-0.544498	0.0377727230311685
SERPINB9	-0.529565	0.0367458512517313
NCEH1	-0.5236	0.00796572229525664
TMED4	-0.503372	0.0393426487599218
KRT23	-0.483448	0.0349216339726395
SUN1	-0.47369	0.0421789799921868
CTBP2	-0.461223	0.0388408704470647
MPP6	-0.455929	0.00808071024614559
SYK	-0.440528	0.00734649727035624
MACROD1	-0.436099	0.0176495121578236
CDK6	-0.436099	0.0382578681346362
DCK	-0.434623	0.0279375600726214
TBRG4	-0.419878	0.0205380360328081
PATL1	-0.418404	0.0319276145101561
ACAT2	-0.415458	0.00222593418897607
SH3RF1	-0.409569	0.0190772376090763
EIF2B5	-0.388982	0.0419286083801726
HPCAL4	-0.379533	0.0387250026442974
GGA3	-0.377874	0.0285546711125027
GRB2	-0.365502	0.0306313471643172
NIT2	-0.36257	0.0344690593979497
TAF5	-0.35378	0.0382810769705713
PLEKHF2	-0.340607	0.0169934642533894
STT3A	-0.333294	0.0178692026984476
SLC25A10	-0.331832	0.0164866980904546
WDR41	-0.327448	0.0195683445959859
RPS6KA1	-0.325174	0.0262958406896619
EEF1G	-0.320143	0.0347469160470644
MYO15B	-0.317872	0.0189118751570695
RAB43	-0.307657	0.0463776429019768
ESD	-0.302628	0.0356415979259127
CGGBP1	-0.301975	0.0488096259576679
EIF4G1	-0.285135	0.00859075647286368
ASNS	-0.283679	0.0442075854912287
TOMM70	-0.283022	0.0179421652025218
CTBP1	-0.277195	0.0251233519639868
PDHX	-0.276397	0.0447407798584812
PLK1	-0.27203	0.0468708972566149
ALG1	-0.269119	0.0285494750556019
EVPL	-0.267664	0.00722430802842128
GNG4	-0.267664	0.0353190002199378
AP2M1	-0.267664	0.0383455130673281
JMJD6	-0.264754	0.00727382957921912
ATP6V1C1	-0.263299	0.0244733129085088
OTUD6B	-0.263299	0.026038555447982

## Sheet: Sheet2
MYC	-0.766852	0.0274149132626178
ASPSCR1	-0.639274	0.0220594329598575
DHCR7	-0.627167	0.0455840866152526
ACAD8	-0.56995	0.0331664724530374
TK1	-0.544498	0.0377727230311685
SERPINB9	-0.529565	0.0367458512517313
NCEH1	-0.5236	0.00796572229525664
TMED4	-0.503372	0.0393426487599218
KRT23	-0.483448	0.0349216339726395
SUN1	-0.47369	0.0421789799921868
CTBP2	-0.461223	0.0388408704470647
MPP6	-0.455929	0.00808071024614559
SYK	-0.440528	0.00734649727035624
MACROD1	-0.436099	0.0176495121578236
CDK6	-0.436099	0.0382578681346362
DCK	-0.434623	0.0279375600726214
TBRG4	-0.419878	0.0205380360328081
PATL1	-0.418404	0.0319276145101561
ACAT2	-0.415458	0.00222593418897607
SH3RF1	-0.409569	0.0190772376090763
EIF2B5	-0.388982	0.0419286083801726
HPCAL4	-0.379533	0.0387250026442974
GGA3	-0.377874	0.0285546711125027
GRB2	-0.365502	0.0306313471643172
NIT2	-0.36257	0.0344690593979497
TAF5	-0.35378	0.0382810769705713
PLEKHF2	-0.340607	0.0169934642533894
STT3A	-0.333294	0.0178692026984476
SLC25A10	-0.331832	0.0164866980904546
WDR41	-0.327448	0.0195683445959859
RPS6KA1	-0.325174	0.0262958406896619
EEF1G	-0.320143	0.0347469160470644
MYO15B	-0.317872	0.0189118751570695
RAB43	-0.307657	0.0463776429019768
ESD	-0.302628	0.0356415979259127
CGGBP1	-0.301975	0.0488096259576679
EIF4G1	-0.285135	0.00859075647286368
ASNS	-0.283679	0.0442075854912287
TOMM70	-0.283022	0.0179421652025218
CTBP1	-0.277195	0.0251233519639868
PDHX	-0.276397	0.0447407798584812
PLK1	-0.27203	0.0468708972566149
ALG1	-0.269119	0.0285494750556019
EVPL	-0.267664	0.00722430802842128
GNG4	-0.267664	0.0353190002199378
AP2M1	-0.267664	0.0383455130673281
JMJD6	-0.264754	0.00727382957921912
ATP6V1C1	-0.263299	0.0244733129085088
OTUD6B	-0.263299	0.026038555447982
