# Supplementary material for: NKD1 enhances colon cancer progression by inhibiting the autophagic degradation of MYC
Source: Cell Death Dis. 2025 Jul 17;16(1):532. doi: 10.1038/s41419-025-07875-8 (PMC12271375; doi:10.1038/s41419-025-07875-8)
Supplement: Supplementary file 4 — Supplementary Table ST3 [file 41419_2025_7875_MOESM4_ESM.xlsx]

## Sheet: Sheet1
Supplementary Table ST3. KEGG analysis of the first 20 genes with
the lowest expression in NKD1 knockout cells
Description	GeneRatio	BgRatio	P-value	Count	GeneID
Chronic myeloid leukemia	3/14	76/7914	0.000287123	3	MYC/CTBP2/CDK6
Epstein-Barr virus infection	3/14	201/7914	0.00477721	3	MYC/SYK/CDK6
Small cell lung cancer	2/14	92/7914	0.0111084	2	MYC/CDK6
Cell cycle	2/14	124/7914	0.0195949	2	MYC/CDK6
PI3K-Akt signaling pathway	3/14	354/7914	0.0223652	3	MYC/SYK/CDK6
Hepatitis C	2/14	155/7914	0.0297246	2	MYC/CDK6
Cellular senescence	2/14	160/7914	0.0315207	2	MYC/CDK6
Wnt signaling pathway	2/14	160/7914	0.0315207	2	MYC/CTBP2
Transcriptional misregulation in cancer	2/14	186/7914	0.0415349	2	MYC/ASPSCR1
