# Supplementary material for: NKD1 enhances colon cancer progression by inhibiting the autophagic degradation of MYC
Source: Cell Death Dis. 2025 Jul 17;16(1):532. doi: 10.1038/s41419-025-07875-8 (PMC12271375; doi:10.1038/s41419-025-07875-8)
Supplement: Supplementary file 5 — Supplementary Table ST4 [file 41419_2025_7875_MOESM5_ESM.xlsx]

## Sheet: Sheet1
Supplementary Table ST4. Expression data of NKD1 and MYC genes downloaded from
		TCGA-COAD database														GSE17536 datasets
ID	NKD1	MYC	ASPSCR1	DHCR7	ACAD8	TK1	SERPINB9	NCEH1	TMED4			Samples	NKD1	MYC	ASPSCR1	DHCR7	ACAD8	TK1	SERPINB9	NCEH1	TMED4
TCGA-A6-6780-01A-11R-A278-07	0.6747	163.937	3.0283	95.2141	18.3117	73.4453	17.4289	62.8591	145.366			GSM437093	7.64343	11.2805	7.61977	8.57492	7.69	9.06875	5.63256	8.27561	6.17777
TCGA-CM-5868-01A-01R-1653-07	5.5461	161.083	9.4595	115.533	11.6213	163.166	13.2437	57.9302	172.668			GSM437094	7.7742	11.1592	7.39785	8.11844	7.42772	8.72764	5.62413	8.72391	6.4657
TCGA-CM-6165-01A-11R-1653-07	18.9443	108.761	7.5373	88.7134	16.1492	90.5156	16.0479	37.8372	136.006			GSM437095	7.89878	11.7703	7.69584	8.53927	7.86985	8.685	5.34498	7.84886	6.23294
TCGA-AA-3956-01A-02R-1022-07	18.0165	157.309	9.4212	76.2591	10.1557	79.2149	12.7033	29.1376	83.8333			GSM437096	6.94658	11.4372	7.98277	8.8023	7.69068	9.13493	6.06461	8.88748	5.79434
TCGA-AA-3527-01A-01R-0821-07	18.5639	125.708	15.7624	202.276	11.6856	260.693	4.4867	12.0516	130.004			GSM437097	7.61725	11.8063	7.58255	8.50739	8.41191	8.75299	5.43691	9.56841	5.89522
TCGA-CA-6716-01A-11R-1839-07	115.567	153.198	10.5122	98.25	10.1717	40.3152	6.6432	36.3732	142.283			GSM437098	7.73303	11.7205	7.46412	8.9232	8.00963	8.6783	5.56932	9.19074	6.01472
TCGA-D5-6930-01A-11R-1928-07	0.8591	121.543	10.4863	103.501	9.3012	425.938	29.094	28.4455	71.6197			GSM437099	7.24819	11.8817	7.18851	7.70921	8.27175	9.07646	5.769	8.37162	6.05427
TCGA-AY-A8YK-01A-11R-A41B-07	30.9982	182.266	14.8273	99.0561	12.8508	225.544	16.5987	19.4835	147.852			GSM437100	7.56148	11.9046	7.357	7.81036	7.89481	8.6729	5.67228	7.84323	6.00758
TCGA-A6-5659-11A-01R-1653-07	0.7523	39.0471	3.7158	17.1231	11.3026	30.5091	9.5302	39.6916	63.8759			GSM437101	8.09475	11.8323	7.81645	8.81996	8.12121	8.73309	5.50682	8.31248	6.07458
TCGA-CM-6164-01A-11R-1653-07	23.3597	428.212	12.3814	120.086	10.7742	171.96	16.7936	53.0028	138.064			GSM437102	8.04961	10.9369	7.05066	7.45742	7.38827	7.33984	5.20125	8.99605	5.99266
TCGA-D5-6530-01A-11R-1723-07	3.6922	194.286	9.021	58.622	14.219	169.506	24.12	30.1045	69.8174			GSM437103	7.89824	12.3585	7.60069	9.26886	8.13628	8.94112	5.47393	8.85506	5.8437
TCGA-G4-6323-01A-11R-1723-07	14.9065	82.6043	7.7524	27.6696	12.4085	73.6332	13.2436	21.5714	81.3757			GSM437104	7.14439	10.9251	7.42785	8.67633	7.90731	8.93924	5.43965	7.36474	6.03792
TCGA-AA-3521-01A-01R-0821-07	38.6741	216.392	15.8153	63.9184	9.783	70.5389	19.2828	39.2869	115.545			GSM437105	7.16687	11.1465	7.49413	8.25079	8.08982	9.09167	5.72764	8.50754	5.88554
TCGA-NH-A50V-01A-11R-A28H-07	9.3408	66.294	9.1187	42.606	13.9251	72.3556	11.0456	25.3656	95.5069			GSM437106	7.89398	12.3752	7.54011	8.89509	8.16817	9.2943	5.99214	8.77643	5.58201
TCGA-A6-5661-01B-05R-2302-07	1.6847	10.4174	0.2486	5.3335	1.774	7.1979	12.9894	8.3922	15.5183			GSM437107	8.17241	11.6781	7.22892	7.8805	7.43251	8.94556	5.47512	8.01596	5.878
TCGA-A6-4107-01A-02R-1410-07	9.2524	88.5053	6.4227	58.816	5.7487	86.6566	8.8726	27.7581	102.573			GSM437108	7.06582	11.9985	7.23344	8.60883	7.92973	9.25057	5.73614	7.96366	5.78093
TCGA-AY-4070-01A-01R-1113-07	3.2537	152.872	12.1375	233.568	24.9232	162.311	27.4151	14.8578	161.335			GSM437109	8.2541	11.5117	7.4979	7.82541	7.43076	8.47938	5.67284	9.06129	5.72945
TCGA-QL-A97D-01A-12R-A41B-07	12.301	125.064	7.1851	96.9326	12.1775	96.7319	23.6221	39.7319	118.567			GSM437110	8.41617	11.4481	7.38923	8.4849	8.10232	8.71624	5.68226	8.85462	6.26912
TCGA-AA-3530-01A-01R-1022-07	14.3164	276.881	8.5169	60.4899	11.2413	71.5145	18.9175	47.6053	95.6556			GSM437111	7.59443	10.8411	7.44522	9.36115	7.6184	8.61146	6.03656	8.32243	6.16567
TCGA-A6-5666-01A-01R-1653-07	47.0679	356.189	32.6423	66.3186	11.3527	175.654	8.6081	83.5528	122.018			GSM437112	8.22665	12.0708	7.49179	8.92433	7.53001	8.65775	5.88317	9.43168	6.1653
TCGA-AA-3655-01A-02R-1723-07	2.6953	149.992	8.8593	94.5931	13.5274	325.921	16.0844	43.7996	142.661			GSM437113	8.43076	11.8878	7.66919	8.22724	7.52978	8.0199	5.447	8.24641	6.59723
TCGA-A6-5656-01A-21R-A278-07	40.8873	233.251	8.199	23.424	8.1973	47.492	12.9459	22.521	121.303			GSM437114	8.4022	11.7765	7.35193	8.98867	8.48625	8.63709	5.75767	8.93748	5.85589
TCGA-A6-6653-01A-11R-1774-07	2.3064	130.893	6.2639	120.321	10.4145	288.217	27.6939	70.5845	108.27			GSM437115	8.95103	11.3222	8.35829	9.05911	7.84287	9.01081	5.41588	8.47686	6.22275
TCGA-DM-A0XD-01A-12R-A155-07	5.0728	103.62	6.1958	45.1806	6.8933	118.224	14.7573	13.4663	86.8616			GSM437116	7.86387	11.6969	7.75808	8.82576	8.06973	8.70112	5.84776	8.77473	6.2439
TCGA-DM-A28K-01A-21R-A32Y-07	1.2879	86.9251	10.3754	72.8962	11.0979	148.326	13.8666	26.3989	63.4855			GSM437117	7.95062	12.5264	7.44013	9.06636	8.19004	8.76394	5.67293	8.82313	6.14184
TCGA-A6-A565-01A-31R-A28H-07	1.4426	42.8088	6.9801	38.0994	11.2885	100.11	25.6452	24.4264	84.3394			GSM437118	7.52795	10.5231	7.1844	7.60858	7.09414	9.22109	5.7261	7.83195	5.97315
TCGA-AD-6890-01A-11R-1928-07	18.4846	174.695	24.5887	91.1421	12.899	338.239	15.7763	27.2311	104.322			GSM437119	7.40138	10.5139	7.20588	8.44143	7.97087	7.94523	5.59085	8.89959	5.72333
TCGA-A6-2676-01A-01R-0826-07	0.1222	161.395	11.4251	171.094	14.505	600.697	19.8898	17.5461	74.1194			GSM437120	9.21184	11.7585	7.89444	8.8978	8.41018	8.9865	5.85275	8.92827	5.51555
TCGA-CM-5862-01A-01R-1653-07	50.3292	134.448	26.3786	43.4545	6.5881	38.8434	11.0863	15.872	165.584			GSM437121	8.45126	11.824	7.44501	8.61259	7.56442	9.13854	5.63258	9.15756	6.09172
TCGA-AA-3815-01A-01R-1022-07	2.4807	248.274	12.0294	69.6224	14.2027	307.083	22.2612	27.0061	102.959			GSM437122	7.79924	12.2283	7.71335	8.8789	8.42404	8.66199	5.562	9.25777	6.08398
TCGA-A6-6648-01A-11R-1774-07	4.8926	467.128	11.139	106.489	17.4004	212.717	14.5728	46.2393	118.485			GSM437123	7.76986	11.9767	7.00387	8.65595	8.35876	8.27852	5.82737	8.91695	5.99958
TCGA-D5-5541-01A-01R-1653-07	16.9966	587.339	11.868	174.079	17.93	161.462	15.5578	57.1439	169.691			GSM437124	8.42597	11.7323	7.74504	8.49209	7.66303	8.60398	5.6698	9.41047	6.10986
TCGA-CM-6679-01A-11R-1839-07	21.7686	204.922	8.7583	56.3761	12.3431	98.4622	17.0537	29.6499	151.062			GSM437125	7.49631	10.8685	7.51426	8.91771	8.35811	8.8186	5.64011	9.71156	6.08866
TCGA-AA-A02K-01A-03R-A32Y-07	11.6391	173.824	11.7901	69.1408	6.2618	149.258	8.4841	17.3502	135.587			GSM437126	7.49449	11.3185	7.43371	8.70839	8.13202	9.89351	5.54275	9.02161	6.0634
TCGA-A6-3810-01A-01R-1022-07	16.4679	131.596	11.756	43.2895	5.2329	72.6895	21.6385	28.6798	178.249			GSM437127	7.53904	10.9691	7.02174	7.82246	7.99929	8.12455	5.48863	8.09656	6.25782
TCGA-CM-6677-01A-11R-1839-07	3.5166	212.208	11.5901	150.236	15.9578	168.527	16.722	28.8411	107.404			GSM437128	8.24516	11.7209	7.75475	9.06335	8.16795	9.09346	5.33454	8.97563	6.29922
TCGA-G4-6306-01A-11R-1774-07	34.9766	150.631	17.7185	118.866	8.2811	111.754	23.0161	15.005	166.142			GSM437129	8.23458	12.3112	7.68139	9.65265	9.00415	8.45965	5.80285	9.62787	5.96005
TCGA-AA-3693-01A-01R-0905-07	14.0759	161.641	7.3253	61.1157	9.5127	98.2091	8.2634	34.1044	243.45			GSM437130	7.65187	11.8269	7.57613	9.56078	8.16484	9.20608	5.7779	8.79424	6.12144
TCGA-AA-3712-01A-21R-1723-07	23.5743	327.006	11.5209	75.6735	9.6784	196.124	17.1799	41.6108	129.2			GSM437131	7.87811	11.3758	7.47662	7.88934	7.84453	8.15898	5.45281	8.57716	6.24927
TCGA-AA-3837-01A-01R-0905-07	6.2278	295.752	14.2628	134.083	14.1849	180.817	8.5663	30.6616	76.1999			GSM437132	7.66409	11.9999	7.89906	9.20226	8.29302	9.46631	5.48636	8.59313	5.81991
TCGA-A6-2682-11A-01R-A32Z-07	0.6661	51.7651	6.1462	24.7786	13.0983	74.7956	10.2763	22.2617	67.827			GSM437133	7.41776	11.3175	7.38129	8.22834	7.0602	9.42463	6.4124	8.42842	5.73701
TCGA-A6-3807-01A-01R-1022-07	34.4907	363.79	8.8975	146.751	14.8042	102.173	28.2619	37.2408	152.556			GSM437134	7.92905	11.5036	7.80126	8.49713	6.69503	8.94498	5.68305	8.85081	6.32429
TCGA-CM-6170-01A-11R-1653-07	12.4049	223.417	7.4517	63.2851	12.4002	73.4211	17.4849	58.8818	164.976			GSM437135	7.94758	10.943	7.15756	8.1814	7.67292	7.91994	5.90856	8.60974	6.1123
TCGA-AZ-6600-01A-11R-1774-07	4.8462	132.285	8.2317	122.144	8.9795	138.197	18.9871	27.2914	100.786			GSM437136	8.38378	11.7349	7.882	7.93637	7.08405	7.99121	5.44759	8.07713	6.11902
TCGA-AA-A00O-01A-02R-A089-07	198.466	105.735	29.6694	112.947	11.6559	29.3839	11.5594	12.7585	127.885			GSM437137	8.73969	12.0733	7.77827	8.77126	8.06387	8.44665	5.84327	9.27926	6.10055
TCGA-A6-6780-01B-04R-A277-07	0.8216	34.3957	0.8883	13.2275	5.1033	13.6076	28.5781	38.3197	55.8296			GSM437138	7.01092	10.5387	7.56851	8.77395	7.84644	9.08722	5.60005	8.96164	6.07352
TCGA-AA-3941-01A-01R-1022-07	28.4881	69.323	13.2717	70.5056	5.2775	73.2707	7.9811	28.9175	114.191			GSM437139	8.38161	11.9148	8.33771	7.99399	7.5827	8.78315	5.76427	7.93993	5.73867
TCGA-F4-6856-01A-11R-1928-07	1.1205	137.844	15.45	108.32	14.0732	305.429	5.6815	28.0551	89.94			GSM437140	7.84362	11.5903	7.6222	7.83692	6.84521	8.73127	5.5621	7.85446	6.01128
TCGA-DM-A1HA-01A-11R-A155-07	51.912	82.0438	74.9137	49.8821	9.0252	59.4093	19.1847	39.8021	206.514			GSM437141	7.23856	12.2113	7.46867	9.24246	8.22498	9.08791	5.74814	9.03088	6.02888
TCGA-AA-3495-01A-01R-1410-07	1.7369	305.246	6.5845	104.469	10.1113	162.201	12.7448	21.4962	195.536			GSM437142	7.3393	12.0269	7.72373	8.2842	8.01395	8.43204	5.8234	9.16696	5.94417
TCGA-AA-3862-01A-01R-1022-07	0.6349	143.011	6.9999	45.6867	11.4528	122.057	20.6604	37.5923	151.81			GSM437143	7.35325	11.3028	7.7178	8.02845	7.93329	9.70337	5.83357	9.14466	5.90498
TCGA-F4-6460-01A-11R-1774-07	120.632	72.0159	42.8992	123.021	8.0619	112.79	17.8645	19.7919	137.897			GSM437144	8.30759	11.6784	7.80314	8.36279	7.89293	8.56082	5.51655	8.46221	5.96577
TCGA-CM-6162-01A-11R-1653-07	1.6865	98.7445	6.6362	86.5283	10.4511	152.105	41.3343	36.9764	88.5978			GSM437145	7.30405	10.844	7.07166	9.52821	7.56691	9.18847	5.84974	8.77335	5.91889
TCGA-G4-6302-01A-11R-1723-07	10.8111	60.2042	6.4712	61.3071	8.9183	92.3053	19.2497	24.4405	91.7231			GSM437146	7.44269	10.9896	7.17271	7.84986	7.26378	8.77202	5.70313	9.21414	6.08246
TCGA-AA-3511-01A-21R-1839-07	15.8466	97.8176	8.8906	57.0246	8.0492	66.927	9.0591	35.5165	146.376			GSM437147	7.01174	11.5395	7.70715	8.53299	8.51227	8.85885	5.68008	8.89554	5.71758
TCGA-AA-A017-01A-01R-A00A-07	32.7619	150.549	11.624	39.6824	10.044	64.1081	8.6597	17.0182	104.618			GSM437148	6.68469	11.9005	7.35628	8.34888	7.5938	9.43488	5.60658	8.78928	5.57531
TCGA-CM-6167-01A-11R-1653-07	21.2111	103.895	8.0516	35.185	12.0609	65.2225	20.0122	22.2739	107.037			GSM437149	7.37193	10.0328	6.97947	9.01428	8.02655	9.18128	6.09955	9.35753	6.28783
TCGA-AA-3553-01A-01R-0821-07	21.9336	471.143	11.8891	107.785	14.9896	178.3	34.5867	34.5406	125.16			GSM437150	7.62366	10.2067	7.11406	8.20494	7.87758	8.42926	5.67032	7.93913	6.16061
TCGA-CK-6751-01A-11R-1839-07	4.5936	215.14	8.1738	114.551	10.8354	201.405	12.8314	41.5573	82.2504			GSM437151	8.11197	11.85	7.22663	8.19491	7.42175	8.64976	5.7415	8.26547	6.17644
TCGA-AA-A02E-01A-01R-A00A-07	146.196	120.933	20.4581	118.925	9.5766	92.916	18.6221	16.0138	107.603			GSM437152	8.45285	11.843	7.37836	8.18509	7.44713	8.22211	6.14807	7.6322	6.11825
TCGA-DM-A1D6-01A-21R-A155-07	3.2012	142.303	12.2976	54.2439	7.6323	135.643	23.1212	48.7769	124.185			GSM437153	8.68044	12.0952	7.09649	8.11645	7.13077	7.71845	5.94968	7.92107	6.46704
TCGA-AA-A01S-01A-21R-A083-07	7.848	435.773	15.6191	208.227	13.953	331.503	4.3306	14.5404	68.0232			GSM437154	8.2198	11.2139	7.196	8.54377	7.76083	8.18649	5.7869	8.29531	6.02931
TCGA-A6-6141-01A-11R-1774-07	5.7836	96.3503	12.0097	107.118	11.8872	123.641	13.1143	31.1009	79.6623			GSM437155	7.61709	11.2168	6.90529	8.65919	7.60769	8.87138	5.63867	9.30845	6.23714
TCGA-A6-2681-01A-01R-1410-07	15.8657	195.517	16.7086	182.843	14.24	177.532	10.0143	32.4731	127.932			GSM437156	7.39147	10.6908	7.02645	8.30621	7.46582	9.21603	5.49089	8.45691	6.01333
TCGA-AA-3534-11A-01R-A32Z-07	1.0606	33.5274	5.8586	23.7238	12.9755	76.3875	10.9352	26.3117	73.7451			GSM437157	7.65342	11.1677	7.19662	8.21587	8.14496	8.87451	5.6993	9.45249	6.01911
TCGA-AA-A00N-01A-02R-A00A-07	2.6631	90.7279	7.2079	66.7087	11.2742	145.345	11.5157	32.9169	74.6412			GSM437158	7.92919	11.597	7.858	8.71603	7.66679	8.76098	5.98585	8.81575	6.04748
TCGA-DM-A0X9-01A-11R-A155-07	14.1309	139.799	8.3331	78.7161	12.6435	107.809	8.5352	21.7695	67.2236			GSM437159	7.75491	12.1262	7.47811	8.97719	8.19298	8.47713	5.98009	9.17554	6.2897
TCGA-AA-3684-01A-02R-0905-07	7.8607	132.628	11.433	127.453	12.399	193.095	11.4754	14.6825	141.212			GSM437160	7.03645	12.1249	7.55155	8.96931	8.35439	9.96825	6.16513	8.82143	6.16804
TCGA-AY-A71X-01A-12R-A37K-07	17.7679	111.434	14.0607	40.2628	10.3141	97.9565	9.6123	28.117	91.4074			GSM437161	8.5623	11.8384	7.79123	8.52748	7.91578	8.52683	6.23951	8.95092	5.94563
TCGA-AA-A00U-01A-01R-A002-07	10.8408	342.127	12.689	139.985	10.0409	174.146	10.9058	44.7404	89.2841			GSM437162	8.18857	12.097	7.29346	8.38436	7.92362	8.52013	5.53365	8.85057	6.14013
TCGA-DM-A1D8-01A-11R-A155-07	12.7278	83.7939	8.2143	92.3616	15.6359	61.8962	7.4079	21.723	125.995			GSM437163	7.7911	10.4809	7.44501	8.18387	7.39806	8.53242	5.51604	8.21969	6.27307
TCGA-AY-6196-01A-11R-1723-07	4.4747	62.5377	7.5542	21.0047	9.8386	35.3132	39.4376	23.4238	74.2872			GSM437164	8.65068	12.0928	7.54077	8.40117	8.03616	7.88549	5.60982	8.41273	6.45196
TCGA-A6-6650-01A-11R-A278-07	6.872	164.451	9.5881	106.021	11.2615	140.137	14.6655	49.0307	177.084			GSM437165	7.79023	12.1994	7.5547	8.976	7.4156	8.32084	5.77953	7.89295	6.28611
TCGA-G4-6625-01A-21R-1774-07	11.3057	198.12	16.872	68.7008	15.5727	169.685	26.6287	28.9231	59.034			GSM437166	8.45161	10.8996	7.88258	8.70883	8.36823	9.22303	5.46888	9.18625	6.16878
TCGA-AA-3489-11A-01R-1839-07	1.4039	31.4603	6.6003	41.7536	11.8969	129.618	17.3859	17.5719	70.635			GSM437167	7.30368	10.7643	7.44608	8.53653	8.35368	9.61125	5.98886	8.53458	6.08038
TCGA-AA-A022-01A-21R-A16W-07	1.3525	43.4977	10.5647	46.2798	11.824	74.3467	22.3889	5.8935	105.469			GSM437168	7.92157	11.8475	7.30552	8.97445	7.8626	8.00027	5.77143	8.14519	6.21653
TCGA-F4-6459-01A-11R-1774-07	8.5039	154.206	6.8836	103.647	9.1935	73.8658	22.3344	29.0257	261.076			GSM437169	8.09896	11.7751	7.51409	7.85578	7.19862	8.373	5.58679	7.34216	6.56192
TCGA-D5-6529-01A-11R-1774-07	1.5068	230.052	8.0431	45.5838	7.8736	80.4866	23.8104	29.7389	64.3748			GSM437170	8.77666	11.4821	7.94997	8.73117	7.39056	8.6938	5.46943	8.20167	6.36774
TCGA-CM-5348-01A-21R-1723-07	2.2046	37.2353	7.0609	32.0439	10.8813	76.4238	12.8022	45.503	255.835			GSM437171	7.1904	11.9598	7.61977	8.76268	8.26011	9.18588	6.26797	9.11544	5.88766
TCGA-A6-2679-01A-02R-1410-07	2.5717	79.6098	10.4767	77.8665	5.1752	155.897	7.8827	4.1752	85.0592			GSM437172	8.29744	12.0741	7.74023	8.52771	7.75732	8.21391	5.61434	8.04395	6.15805
TCGA-AA-A00D-01A-01R-A002-07	51.6566	138.224	20.4604	39.4103	10.1961	118.219	30.6868	29.0714	95.697			GSM437173	8.78448	11.0461	7.74694	8.24527	7.7039	8.84112	5.86609	8.69297	5.95607
TCGA-DM-A28C-01A-11R-A32Y-07	80.8005	93.3444	16.1261	85.1967	14.2319	80.7949	2.5567	33.1496	82.0289			GSM437174	7.35323	10.7091	7.19984	8.44347	8.09098	8.73888	5.95431	9.14018	6.32225
TCGA-CA-5255-01A-11R-1839-07	1.3139	80.472	6.8518	121.978	8.9738	91.1683	7.0827	22.4745	125.953			GSM437175	8.25281	11.837	7.34897	7.53902	7.73661	8.34601	5.72306	8.81752	5.64674
TCGA-AA-3519-01A-02R-0821-07	34.2331	108.749	15.596	80.9947	6.9562	165.684	9.4687	14.9699	105.539			GSM437176	7.48699	11.8189	7.27272	8.35644	7.25322	8.59621	5.78336	9.65113	5.7535
TCGA-CA-5256-01A-01R-1410-07	9.9858	218.762	9.8952	64.6174	7.2093	148.354	8.5905	22.6331	119.43			GSM437177	7.62666	12.9142	7.33805	9.25106	8.57887	8.68405	5.47551	8.73689	6.21681
TCGA-AZ-4681-01A-01R-1410-07	2.3399	212.219	12.8732	177.01	9.5802	342.78	3.6657	23.1637	132.62			GSM437178	7.37477	11.5134	7.13709	8.42657	8.13144	9.30126	5.90354	8.98396	6.02829
TCGA-AD-5900-01A-11R-1653-07	1.6998	228.702	7.3319	147.81	10.7954	241.206	25.24	45.472	69.2929			GSM437179	8.30243	12.5449	7.33603	8.7032	7.33758	8.28892	5.48184	8.51005	6.27589
TCGA-AZ-6599-01A-11R-1774-07	7.5298	94.6603	11.3306	48.0299	12.1514	110.897	6.3291	34.3251	132.796			GSM437180	7.49192	11.2259	7.45041	8.17207	7.95137	8.31158	5.80305	8.74	6.06643
TCGA-G4-6586-01A-11R-1774-07	1.4859	104.102	14.3055	51.6903	14.1697	326.012	23.9398	40.914	117.397			GSM437181	7.90257	11.6814	7.35612	7.52241	7.54606	8.359	6.12427	8.81454	6.00646
TCGA-AA-3518-01A-02R-0826-07	2.3025	167.7	9.8758	77.1297	11.7991	248.335	25.0687	33.8887	113.825			GSM437182	8.10963	11.7732	7.91076	9.05362	7.92677	9.01102	5.31393	8.64293	6.07415
TCGA-NH-A6GA-01A-11R-A37K-07	18.6968	236.248	22.243	74.0911	17.6928	191.423	30.2229	33.3547	176.056			GSM437183	8.38971	12.4372	7.4949	9.35292	8.13668	8.90589	5.59574	9.38971	6.00958
TCGA-AA-3688-01A-01R-0905-07	38.1431	236.32	11.2716	103.817	10.6493	195.337	14.5777	37.0421	176.431			GSM437184	7.38656	11.3118	7.33136	8.63323	7.89568	9.28348	5.73718	9.3384	6.0703
TCGA-A6-6782-01A-11R-1839-07	14.2377	173.833	7.3657	75.1472	7.6381	71.3384	12.7123	38.9565	103.291			GSM437185	9.46039	11.9494	8.75005	8.24615	7.55747	8.52955	5.52393	7.08934	6.55734
TCGA-F4-6461-01A-11R-1774-07	30.8821	62.2438	9.3429	59.765	7.6655	66.5579	9.7933	30.1363	100.604			GSM437186	7.83384	11.7824	7.77162	9.0848	8.17599	8.88269	5.4966	8.51032	6.05928
TCGA-AA-A02Y-01A-43R-A32Y-07	5.2252	94.6263	8.906	115.908	11.4608	106.196	6.7723	17.2677	111.47			GSM437187	7.94236	11.039	7.63343	8.44867	7.50341	9.16195	5.69292	8.29208	6.02424
TCGA-CA-6717-01A-11R-1839-07	4.3133	135.854	5.7651	133.304	13.3054	138.918	19.7717	40.6785	93.1221			GSM437188	7.45901	12.0526	7.2638	8.75417	7.93341	8.35297	5.75824	8.91694	6.12552
TCGA-AZ-4682-01B-01R-A32Z-07	31.9456	265.8	11.6579	67.5524	9.141	134.586	15.4164	35.2626	109.45			GSM437189	7.63626	12.3531	7.63206	8.27718	7.57448	8.8353	5.46675	9.08233	6.17456
TCGA-AA-3846-01A-01R-1022-07	31.1985	253.633	9.7675	72.2119	12.6852	108.544	22.7959	47.6106	80.4472			GSM437190	7.91442	11.9002	7.46494	8.16778	7.53055	9.25719	5.82556	9.01991	5.88249
TCGA-CM-5861-01A-01R-1653-07	1.1606	57.2492	7.2683	77.9217	9.9967	123.479	20.2249	48.694	102.963			GSM437191	8.21508	11.5464	7.70652	8.59981	7.70535	8.13846	5.54072	8.27867	5.99269
TCGA-AZ-6603-01A-11R-1839-07	13.6104	297.803	9.3891	111.767	13.0292	117.306	18.7132	37.8798	190.233			GSM437192	8.34574	11.7971	7.71382	8.61659	7.94185	8.60593	5.46404	9.05389	5.95325
TCGA-A6-6649-01A-11R-1774-07	13.2589	69.651	12.0684	83.6146	11.9371	133.096	19.4172	29.9712	151.163			GSM437193	7.22167	12.0478	7.07171	8.35855	7.70921	9.43206	5.50782	8.94587	5.78783
TCGA-CA-5797-01A-01R-1653-07	9.5605	362.169	6.984	130.658	15.0744	158.697	9.1497	48.602	283.877			GSM437194	8.1845	12.0358	7.27624	8.49851	8.02854	8.19869	5.47222	8.45456	6.05253
TCGA-3L-AA1B-01A-11R-A37K-07	147.306	130.895	21.5515	51.112	12.9897	73.2099	13.8444	22.113	143.331			GSM437195	7.82301	11.1243	7.79437	8.75555	8.14221	8.38158	5.41168	8.30454	6.26319
TCGA-CK-5914-01A-11R-1653-07	21.721	367.666	8.6277	109.893	15.1111	114.346	25.6606	31.8058	112.198			GSM437196	7.59603	10.8571	7.08802	8.81172	7.78205	9.21923	5.68262	8.94832	5.83956
TCGA-D5-6541-01A-11R-1723-07	8.958	112.536	6.3099	53.2899	10.4556	34.1003	8.4219	61.7704	76.5875			GSM437197	7.26596	10.1151	7.48292	9.15843	7.64602	9.15128	5.58157	9.04008	6.06439
TCGA-AA-3966-01A-01R-1113-07	2.6159	121.055	15.0919	97.0791	13.898	157.2	30.6609	18.9857	140.807			GSM437198	8.2121	11.928	7.76011	8.58707	7.77202	8.60527	5.46349	9.22331	5.84604
TCGA-CM-6675-01A-11R-1839-07	17.6154	26.9159	19.4516	144.786	14.9067	577.489	35.9368	52.2916	136.957			GSM437199	7.84505	11.7686	7.17423	8.01206	8.02573	7.55226	5.90187	8.96522	6.00112
TCGA-CM-4750-01A-01R-1410-07	12.1932	191.345	12.9727	178.445	11.1282	329.545	13.0853	16.6435	140.018			GSM437200	7.31325	11.5079	7.46867	9.01155	7.73301	8.48132	6.13496	8.77042	5.92765
TCGA-A6-2678-11A-01R-A32Z-07	1.7528	57.2812	4.4382	21.029	13.4384	55.0755	9.3746	42.8952	74.3654			GSM437201	7.1361	10.2714	7.26715	7.88217	7.77215	7.3827	5.6221	8.96219	5.96766
TCGA-AA-A00Z-01A-01R-A002-07	8.349	306.423	18.508	132.6	9.2437	264.059	14.7256	33.3614	79.2301			GSM437202	7.03056	11.4308	7.30349	8.38217	8.08645	9.43569	6.27463	10.1545	5.71082
TCGA-AY-6386-01A-21R-1723-07	3.7954	76.9433	9.5927	215.897	14.6019	262.548	13.6361	54.1139	129.718			GSM437203	6.93476	11.7253	7.52202	8.7341	8.35662	9.80373	5.79674	9.16377	5.72579
TCGA-G4-6321-01A-11R-1723-07	0.2324	13.4821	5.4738	45.0091	7.097	49.008	6.6319	51.9068	78.4535			GSM437204	7.70822	10.2817	7.17602	6.53691	8.6748	6.30364	5.39969	6.45033	5.87117
TCGA-G4-6320-01A-11R-1723-07	5.4951	78.8449	15.539	76.4079	9.972	209.706	12.2809	22.26	115.028			GSM437205	7.8108	10.9961	7.46867	8.37551	7.50426	8.7374	5.58977	7.96548	6.24103
TCGA-5M-AATA-01A-31R-A41B-07	2.8901	545.632	13.2642	108.322	11.7254	102.575	12.1803	19.5705	188.195			GSM437206	8.38022	12.5178	7.38754	9.331	7.76433	8.90685	5.62743	7.72256	5.86988
TCGA-AA-A00K-01A-02R-A002-07	5.0975	250.422	10.2683	161.355	12.0665	203.937	11.2796	19.0001	73.7535			GSM437207	8.2773	11.7752	7.79947	9.74686	7.25928	9.49505	5.67174	9.10486	5.91335
TCGA-AA-A01I-01A-02R-A089-07	19.6823	96.057	3.4472	44.2483	10.6075	31.5917	6.4968	35.5801	75.3876			GSM437208	9.06924	11.5085	7.69485	8.77821	7.1906	7.96107	5.40234	8.35154	5.96997
TCGA-A6-5660-01A-01R-1653-07	27.6342	371.918	11.4805	89.715	12.85	141.02	10.9796	51.039	159.34			GSM437209	7.35663	10.8237	7.31047	7.50781	7.52912	8.79958	6.43656	9.42982	5.83285
TCGA-CK-6747-01A-11R-1839-07	5.1847	218.226	7.9893	199.942	14.4719	203.616	12.6305	34.1808	93.22			GSM437210	7.11582	11.5344	7.3516	8.30031	7.49136	9.31588	5.63472	8.84432	5.74951
TCGA-4N-A93T-01A-11R-A37K-07	2.0534	72.4485	19.8977	75	10.9887	122.399	9.8962	22.8346	129.622			GSM437211	7.49342	11.3704	7.40429	8.46354	8.00736	9.21311	5.89455	9.38752	5.94395
TCGA-AA-3952-01A-01R-1022-07	1.0531	131.844	10.9317	36.405	4.4368	205.386	10.264	37.7331	111.691			GSM437212	7.38042	11.2195	7.01075	7.61898	7.81048	9.47942	6.31722	10.3896	5.84069
TCGA-NH-A6GB-01A-11R-A37K-07	30.6721	172.616	16.8243	84.3749	10.8089	227.607	22.8558	13.7192	102.3			GSM437213	8.36541	10.1486	8.8748	8.32465	7.38676	9.15154	5.65453	8.2239	5.82639
TCGA-D5-6931-01A-11R-1928-07	36.385	164.198	11.7666	173.198	13.2499	281.013	35.0575	58.0908	94.6755			GSM437214	7.86427	11.4832	7.12885	8.18199	8.22351	8.01403	5.55634	8.64396	6.11062
TCGA-AA-3973-01A-01R-1022-07	36.7795	191.012	11.1549	72.7747	11.3698	36.5261	12.1418	89.3793	129.823			GSM437215	7.80206	11.4955	7.46905	8.6861	7.23466	8.72103	5.10753	8.24863	6.19228
TCGA-AA-3841-01A-01R-0905-07	12.0148	237.53	13.9558	142.694	12.2106	379.455	13.1984	25.791	238.313			GSM437216	7.71581	11.9802	7.63408	9.07005	8.45144	8.68045	5.87223	9.57699	5.61474
TCGA-A6-6654-01A-21R-1839-07	56.2212	158.389	9.3972	77.0241	6.8618	103.292	25.1957	36.9954	70.6573			GSM437217	7.89346	11.7579	7.46867	9.2638	7.88856	9.02254	6.09477	8.63409	6.02997
TCGA-A6-2674-01B-04R-A277-07	7.2832	75.0341	3.4531	14.8812	12.7931	8.4301	97.3406	59.3842	110.124			GSM437218	7.33484	11.7138	7.34373	8.68461	7.71763	8.33535	5.78577	8.13723	6.05861
TCGA-AA-A02H-01A-01R-A089-07	18.7606	381.945	12.9324	47.5866	8.3545	58.9967	17.4444	22.0892	117.508			GSM437219	8.54802	11.9465	8.4282	8.48178	7.91922	8.68768	6.36103	7.97662	6.34783
TCGA-AA-3510-01A-01R-1410-07	18.23	223.562	8.8643	88.8262	8.6982	370.616	8.768	28.3808	78.9579			GSM437220	7.47289	11.8888	7.33338	8.46385	7.80197	9.016	5.6298	8.44797	6.51477
TCGA-AA-3520-11A-01R-A32Z-07	0.8824	27.1237	6.3348	30.4472	13.2037	66.3772	9.8859	28.8179	69.309			GSM437221	8.46442	11.7956	7.92699	8.38053	7.98862	8.92463	5.61466	8.44502	5.90801
TCGA-AA-3562-01A-02R-0821-07	11.4277	293.421	11.9045	107.678	15.2689	221.103	10.1037	30.0065	148.713			GSM437222	7.186	11.3195	7.369	8.65279	8.26199	7.94774	5.51615	9.22849	5.90735
TCGA-DM-A280-01A-12R-A16W-07	5.3461	59.6911	6.7332	105.927	7.078	230.928	21.2611	30.9798	113.098			GSM437223	7.21742	11.3226	7.35444	8.57435	7.50167	9.37315	6.05191	8.70162	5.72128
TCGA-AA-A024-01A-02R-A00A-07	10.6265	64.1262	12.2428	61.865	8.6905	63.0706	4.5323	13.3388	86.9041			GSM437224	7.35651	11.4923	7.20089	8.79597	8.2606	8.74502	5.81753	9.48767	5.79563
TCGA-AA-3522-01A-01R-0821-07	5.735	95.1369	7.9963	51.5246	12.6867	107.596	12.8038	56.7405	99.3481			GSM437225	7.53031	12.0295	7.22553	8.62391	8.67878	8.66844	6.49113	9.41419	6.27124
TCGA-CM-6168-01A-11R-1653-07	4.2933	200.35	6.2848	124.371	14.7009	124.349	25.4776	41.1982	136.363			GSM437226	7.31264	10.6593	7.15019	7.07829	7.67053	7.47947	6.69731	8.36081	5.96944
TCGA-AA-3526-01A-02R-A32Z-07	9.2898	279.314	11.1594	78.4514	12.8261	233.97	17.3713	57.5751	80.7148			GSM437227	7.9562	10.9954	7.50968	7.82485	7.72982	8.19125	5.53721	8.08892	6.20949
TCGA-G4-6314-01A-11R-1723-07	160.262	218.138	27.6467	191.919	13.5686	174.281	13.511	38.0991	115.664			GSM437228	9.44209	12.3922	8.15735	8.56493	8.02999	8.02179	5.65402	8.70467	6.19182
TCGA-A6-3810-01B-04R-A277-07	36.0505	71.7782	3.3568	10.399	7.6409	9.7433	42.5761	63.1263	115.746			GSM437229	7.53517	10.4958	7.53263	8.81467	7.91132	8.84417	5.91067	8.52376	6.38593
TCGA-G4-6315-01A-11R-1723-07	54.3277	145.266	16.9679	153.286	10.1377	157.208	8.0575	33.7017	134.784			GSM437230	8.35761	11.7863	7.91205	8.40383	7.82496	8.24314	5.42691	8.26393	6.47093
TCGA-F4-6854-01A-11R-1928-07	38.3713	181.314	12.8338	53.8981	15.0502	158.802	12.2502	34.3562	165.29			GSM437231	8.05397	11.324	7.23037	8.74308	7.65004	8.65454	5.43616	9.22685	6.39075
TCGA-AA-3511-11A-01R-1839-07	1.13	35.3551	6.2998	31.4193	14.2839	97.1489	23.3864	26.5388	80.3136			GSM437232	7.99956	10.1705	7.87103	8.04389	7.59584	8.90624	5.53153	8.80131	6.29373
TCGA-AA-A02F-01A-01R-A089-07	42.8816	172.002	8.111	41.9304	4.9083	95.4819	15.3143	30.392	65.4736			GSM437233	9.01494	11.2799	7.42475	8.51593	8.37498	8.17907	5.4181	9.24877	5.78372
TCGA-AZ-6605-01A-11R-1839-07	3.8248	176.66	8.4885	68.5617	10.1439	127.591	24.1981	36.1643	90.5334			GSM437234	8.03745	11.2766	7.47773	8.38467	8.26758	8.40985	5.66755	8.50902	5.91271
TCGA-D5-6924-01A-11R-1928-07	54.5096	288.167	14.3399	49.2173	8.957	160.02	21.2852	37.4362	134.967			GSM437235	8.09482	11.7218	7.71335	8.71262	8.0894	8.97493	5.69262	9.20713	5.81057
TCGA-DM-A28M-01A-12R-A16W-07	17.0158	143.927	11.377	45.6903	11.5854	163.427	9.3306	37.2042	84.1926			GSM437236	8.29603	11.3969	7.52166	8.9286	8.24887	8.42856	5.47922	9.00004	6.1952
TCGA-DM-A1D4-01A-21R-A155-07	2.3749	63.7148	9.0428	85.3884	7.8803	122.477	10.0443	17.9993	84.4115			GSM437237	7.96487	11.9278	7.52907	9.06659	8.06594	8.76335	5.53076	8.15766	6.22136
TCGA-DM-A1D9-01A-11R-A155-07	19.4532	85.6131	7.0777	62.072	13.9342	67.6566	10.2205	40.8696	111.908			GSM437238	7.82175	11.4649	7.65462	8.68206	8.38122	8.82818	5.44121	8.42904	6.37115
TCGA-A6-2671-11A-01R-A32Z-07	2.3963	46.9486	5.9615	20.5245	11.7666	59.7842	6.256	33.2907	66.5759			GSM437239	7.70367	11.1518	7.63797	8.61918	8.02316	9.03303	5.3286	8.53972	6.24143
TCGA-D5-6928-01A-11R-1928-07	9.1205	107.086	8.5961	26.9956	13.7591	115.263	45.7206	31.144	73.6783			GSM437240	7.742	12.3583	7.2917	9.34331	8.15432	9.03705	5.42788	8.45202	6.20704
TCGA-AZ-6606-01A-11R-1839-07	44.1933	145.192	11.3401	69.6394	11.7775	177.041	11.7197	28.3597	67.0851			GSM437241	8.04591	11.3425	7.32637	8.14798	7.72169	8.48433	5.39984	7.45938	6.24133
TCGA-AA-A02W-01A-01R-A00A-07	61.7074	432.824	13.7247	84.691	16.0769	106.457	10.346	48.017	118.549			GSM437242	7.45341	11.5708	7.75348	8.7285	8.07033	8.32196	5.57919	9.14964	5.86908
TCGA-AA-3542-01A-02R-1873-07	2.4779	261.406	10.7189	128.593	7.2924	159.211	2.756	7.9703	90.0551			GSM437243	7.45862	11.9696	7.41513	8.8188	7.73554	7.87843	5.53003	9.12429	6.03541
TCGA-CK-6746-01A-11R-1839-07	1.4232	235.151	12.1373	46.7162	10.3499	252.4	60.0496	20.2783	219.969			GSM437244	8.15403	12.0343	7.79823	8.65944	7.53694	8.52897	5.69656	8.48847	6.08473
TCGA-A6-5662-11A-01R-1653-07	3.1604	53.7322	3.9092	15.4103	10.3526	56.9158	12.3283	33.5186	71.492			GSM437245	8.52504	11.6517	7.38359	8.46612	7.53339	8.24446	5.83821	8.37524	5.98454
TCGA-F4-6569-01A-11R-1774-07	15.0132	173.749	8.8828	103.013	11.3939	101.886	28.1856	22.9576	136.958			GSM437246	8.61464	11.9501	7.68371	9.03846	8.06199	8.6327	5.71877	8.85752	5.83904
TCGA-AA-3529-01A-02R-0821-07	18.4065	431.376	13.7259	165.314	12.4939	163.464	15.7723	26.7286	138.61			GSM437247	7.73219	12.4287	7.42898	8.99386	8.15684	8.81049	5.50193	8.62512	5.68392
TCGA-AA-3524-01A-02R-0821-07	2.791	348.341	10.2938	113.775	11.9766	228.087	22.8082	30.7295	167.214			GSM437248	8.26003	11.3313	7.78035	9.08828	8.41218	9.39616	6.01506	8.68773	5.76005
TCGA-AA-A02O-01A-21R-A16W-07	4.9475	185.568	12.5135	68.6951	7.8978	222.835	4.3642	14.5614	83.3666			GSM437249	8.12528	12.3296	7.32219	9.16272	8.32847	9.96034	5.65219	9.85883	5.91737
TCGA-CM-4752-01A-01R-1410-07	1.5246	183.402	10.8319	67.4324	9.3318	132.765	11.2138	23.2744	157.077			GSM437250	7.52947	10.7913	7.27839	7.23154	7.7238	7.97641	5.58214	7.76082	5.86416
TCGA-A6-2686-11A-01R-A32Z-07	0.8583	24.7107	4.5743	33.7925	13.9722	64.3627	5.9362	36.1233	73.9922			GSM437251	7.83889	11.1023	6.86578	8.14967	8.84086	8.01815	5.69009	8.29793	5.92433
TCGA-AA-3692-01A-01R-0905-07	9.7402	280.272	13.5769	50.9058	11.4935	168.141	16.1704	28.966	122.703			GSM437252	7.12344	11.3508	7.32904	8.00277	7.09082	8.38429	5.65396	7.90427	5.97062
TCGA-A6-5661-01A-01R-1653-07	1.1973	178.705	6.9473	89.3588	11.6751	252.49	48.8955	34.5519	93.0689			GSM437253	7.37004	11.2082	7.19312	9.47328	7.96722	8.31772	5.5827	8.8074	5.7407
TCGA-AA-3520-01A-01R-0821-07	13.3999	102.16	8.2044	151.393	13.4172	133.521	14.0083	42.023	109.467			GSM437254	8.6298	11.1757	9.40426	8.93579	7.57403	9.1086	5.6991	6.92241	5.8697
TCGA-AY-5543-01A-01R-1653-07	5.2224	138.842	7.0328	178.498	10.5181	148.298	17.2862	49.5221	150.082			GSM437255	7.53805	10.9636	7.24164	7.10823	8.34617	7.68902	5.7351	8.1485	6.34276
TCGA-AA-3534-01A-01R-0821-07	92.3261	267.118	31.7753	110.943	6.5748	113.065	21.5963	20.2726	179.437			GSM437256	7.82119	11.0368	7.7467	8.03016	7.99284	9.55526	5.39219	8.1259	6.19395
TCGA-AA-3971-01A-01R-1022-07	17.8973	192.686	8.0265	68.8932	12.2534	100.391	12.2246	41.0215	130.345			GSM437257	7.37568	10.9031	7.29249	8.32902	8.54211	8.66537	6.17908	9.20178	6.15881
TCGA-CA-6719-01A-11R-1839-07	20.3039	572.048	8.8971	160.853	10.5147	82.0975	13.1759	41.9275	107.222			GSM437258	7.37242	10.785	7.51917	9.17744	8.66435	8.20889	6.26963	8.55086	6.391
TCGA-AA-3818-01A-01R-0905-07	5.7041	232.027	8.4374	87.2844	7.4302	111.469	12.1198	26.7676	171.636			GSM437259	7.97845	11.0148	7.58944	8.02782	7.98903	8.19564	5.57851	8.96394	5.97946
TCGA-AD-6895-01A-11R-1928-07	7.2267	209.09	14.4597	55.794	8.9868	306.856	40.5114	68.7402	91.1098			GSM437260	7.70501	10.9888	7.34789	8.00362	7.61676	8.21868	5.17086	7.53256	6.18696
TCGA-QG-A5YV-01A-11R-A28H-07	31.0575	163.174	12.6229	166.37	10.9472	158.159	12.6815	29.2158	100.462			GSM437261	8.24652	11.967	7.08452	8.34295	7.93192	8.09477	5.89578	8.72791	6.37498
TCGA-G4-6310-01A-11R-1723-07	15.1216	128.558	8.983	82.9667	9.0321	74.3776	12.3299	17.627	129.804			GSM437262	8.25512	11.575	7.87069	8.52729	7.78581	8.81965	5.30682	8.66314	6.29192
TCGA-G4-6307-01A-11R-1723-07	6.5815	184.928	18.1641	158.517	11.4144	270.426	2.5698	14.042	128.352			GSM437263	7.97187	11.4181	7.09658	8.12161	7.89261	8.16231	5.50433	8.94452	6.24727
TCGA-CM-5341-01A-01R-1410-07	0.6865	159.372	6.822	80.6253	10.3251	61.0818	8.5674	23.8875	84.2872			GSM437264	8.53857	11.9351	7.53769	9.21641	7.84597	8.67192	5.69617	8.98109	5.91908
TCGA-G4-6627-01A-11R-1774-07	14.619	172.063	6.7237	64.4369	9.2041	81.7101	28.7118	33.3558	85.9401			GSM437265	8.28057	11.1721	8.05136	8.95784	7.59203	8.70985	5.70367	8.50793	5.96565
TCGA-AA-3538-01A-01R-0821-07	42.6892	463.177	9.1253	93.8387	11.3471	92.0539	13.5413	41.2456	186.062			GSM437266	7.73023	10.9205	7.47114	8.28521	7.82893	8.83877	5.80795	8.44138	6.32479
TCGA-AA-3544-01A-01R-1873-07	29.6043	269.052	18.6178	107.576	13.0381	192.259	20.1068	13.5142	114.006			GSM437267	7.49556	10.7499	7.33981	8.98386	8.16425	9.09314	5.95968	8.6768	6.21226
TCGA-AA-3496-01A-21R-1839-07	10.6668	292.321	12.0575	79.9384	10.4959	134.546	20.3528	24.0778	132.752			GSM437268	8.13303	11.6262	8.08858	9.01928	8.12524	9.19667	5.58635	8.83058	6.421
TCGA-AM-5821-01A-01R-1653-07	7.5586	86.0871	6.1705	46.3299	7.5007	242.298	108.223	135.19	120.128			GSM437269	8.09627	12.4407	7.7768	9.27575	8.65076	8.8045	5.65065	8.28297	6.21556
TCGA-D5-6535-01A-11R-1723-07	7.7382	190.413	10.7055	87.0054	10.2478	218.933	28.3771	39.2353	111.011
TCGA-D5-6532-01A-11R-1723-07	43.5736	202.033	14.8841	146.732	12.6697	196.653	12.4438	41.8088	139.073
TCGA-AA-3930-01A-01R-1022-07	1.7143	203.072	9.1469	52.7343	8.0047	151.75	26.4042	75.3176	86.35							GSE29621 datasets
TCGA-AY-A54L-01A-11R-A28H-07	88.7711	116.345	9.5416	81.6426	9.1145	109.56	16.1741	44.6203	152.859			Samples	NKD1	MYC	ASPSCR1	DHCR7	ACAD8	TK1	SERPINB9	NCEH1	TMED4
TCGA-AZ-4308-01A-01R-1410-07	3.8919	138.374	15.6052	94.0118	11.0881	209.307	5.1336	10.9	118.061			GSM734111	8.43137	10.1557	8.85966	8.30911	7.37174	9.14992	5.70815	8.29633	5.78183
TCGA-5M-AATE-01A-11R-A41B-07	76.3571	211.545	18.1509	63.5274	12.5818	91.0716	12.3006	26.6295	108.582			GSM734112	8.31221	12.5347	7.33013	9.23195	7.6993	8.92694	5.54705	7.75937	5.79593
TCGA-F4-6704-01A-11R-1839-07	4.065	7.457	7.9573	76.6562	11.0959	72.8332	27.9369	21.1039	88.821			GSM734113	7.73795	11.7896	7.15107	7.96941	8.01283	7.57616	5.88198	9.07726	5.92155
TCGA-CM-6172-01A-11R-1653-07	11.5993	92.4511	9.4666	32.7667	10.6324	134.676	16.6046	25.3774	103.764			GSM734114	7.4777	10.8051	7.28543	7.51334	7.49067	8.78679	6.45384	9.51258	5.76579
TCGA-AA-3663-11A-01R-1723-07	2.3771	44.1943	5.4713	21.8004	11.9665	62.0398	8.9332	27.6402	76.2806			GSM734115	7.6184	10.9028	7.41634	8.20551	7.81561	8.84088	5.95318	8.45183	6.35368
TCGA-A6-6781-01A-22R-1928-07	1.9985	69.4756	12.4058	49.2413	10.5133	215.514	20.1171	28.8436	86.8851			GSM734116	7.70374	11.0037	7.45397	8.4024	7.446	8.76437	5.60042	8.01578	6.05276
TCGA-RU-A8FL-01A-11R-A37K-07	36.2579	139.382	26.2569	112.466	8.5177	201.158	8.3925	21.8557	106.842			GSM734117	8.17765	12.032	7.06071	8.31585	7.86802	8.12219	5.95659	8.77108	6.41867
TCGA-AA-3527-11A-01R-A32Z-07	1.5563	30.9979	5.175	29.8417	12.172	67.0417	8.6504	33.9667	65.1237			GSM734118	8.1955	11.1836	8.05758	8.89641	7.56041	8.71085	5.8223	8.55923	5.83272
TCGA-AA-3821-01A-01R-1022-07	0.3699	119.571	9.9231	78.1672	12.7242	207.174	35.8624	33.7958	93.0867			GSM734119	8.57689	11.96	7.6951	9.0145	8.01053	8.63638	5.77217	8.92863	5.67363
TCGA-F4-6808-01A-11R-1839-07	7.1702	75.6036	12.3591	55.1416	10.9272	159.592	15.5529	21.9857	174.144			GSM734120	8.06146	11.8558	7.23306	8.14357	7.42722	8.65107	5.79387	8.29539	6.1418
TCGA-AA-3994-01A-01R-1113-07	15.1389	102.943	11.8021	103.613	8.7161	108.876	14.698	23.2854	99.4692			GSM734121	8.34702	11.8113	7.69504	8.62181	7.92879	8.63386	5.56719	9.14692	5.93009
TCGA-AZ-6607-01A-11R-1839-07	5.7146	37.0876	6.3443	33.3703	9.7317	150.593	24.6212	66.1844	184.782			GSM734122	8.19748	11.851	7.3282	7.51103	7.64435	8.30004	5.81355	8.88398	5.62595
TCGA-DM-A1D7-01A-11R-A155-07	3.7205	80.5987	14.2056	62.3994	10.3921	239.528	9.4992	29.0303	104.011			GSM734123	7.54404	10.8542	7.03081	8.74093	7.73045	9.24106	5.71655	9.01018	5.77938
TCGA-AD-A5EJ-01A-11R-A28H-07	2.3235	83.0567	6.82	125.409	9.7358	214.713	22.4376	47.1988	82.7483			GSM734124	7.37058	11.3082	7.2732	8.59239	7.85918	9.30876	5.82344	9.37195	5.87821
TCGA-D5-6932-01A-11R-1928-07	54.2377	279.448	16.431	128.529	9.1158	160.936	11.2098	29.1703	79.4466			GSM734125	7.7685	11.8005	7.74887	9.02587	8.18534	8.95413	5.68984	8.59791	5.98602
TCGA-5M-AAT5-01A-21R-A41B-07	21.7866	214.201	14.8158	144.372	11.9072	219.775	13.5538	28.1171	113.417			GSM734126	8.17221	11.579	7.68435	8.52854	7.6355	8.10409	5.57957	8.31745	5.90959
TCGA-AD-6901-01A-11R-1928-07	93.3493	170.524	12.7495	55.4307	11.3971	51.4304	16.0029	29.9654	124.209			GSM734127	7.83562	11.1448	7.78489	8.65659	8.12251	8.34226	5.51758	8.35076	6.15874
TCGA-AA-3848-01A-01R-0905-07	24.3348	239.265	19.9705	138.523	15.6326	291.517	10.2292	34.567	86.3785			GSM734128	8.00805	12.2434	7.59601	8.23866	8.00995	8.11801	5.86199	9.33937	5.55185
TCGA-AA-3543-01A-01R-0826-07	1.0636	118.148	10.0511	32.637	11.0247	242.777	24.7463	22.51	82.721			GSM734129	7.46549	11.3909	7.35346	8.45039	7.9587	9.25457	5.92846	9.42089	5.86664
TCGA-AZ-5407-01A-01R-1723-07	2.3091	186.635	10.7224	34.7318	11.8523	230.876	10.7838	38.5742	123.916			GSM734130	7.81555	11.1604	7.65366	8.60661	7.98294	9.04481	5.43949	8.59284	6.1795
TCGA-A6-2683-11A-01R-A32Z-07	0.8523	37.065	3.9438	15.3034	14.0437	79.4019	8.4417	32.1832	75.4147			GSM734131	8.18395	11.4128	7.48561	8.90053	8.21367	8.42406	5.69342	9.09858	6.14224
TCGA-A6-5667-01A-21R-1723-07	7.0353	490.288	10.402	168.141	16.031	172.024	16.7191	66.2084	137.229			GSM734132	7.7782	11.4864	7.60063	8.66186	8.36957	8.82262	5.51273	8.48198	6.33551
TCGA-AA-A00W-01A-01R-A002-07	44.3315	240.422	13.3974	129.504	13.5331	131.805	12.0625	24.8681	123.879			GSM734133	7.71736	12.3428	7.28026	9.2859	8.12418	9.05478	5.48311	8.57254	6.27031
TCGA-AA-3664-01A-01R-0905-07	3.9535	136.47	9.5702	44.0881	10.1354	146.413	20.7942	37.1377	186.015			GSM734134	8.01989	11.3351	7.17405	8.76587	7.61304	8.70145	5.49586	9.26979	6.25078
TCGA-AD-6964-01A-11R-1928-07	1.5898	188.929	9.0296	68.9356	14.2298	184.861	14.0343	27.4068	104.467			GSM734135	7.3118	11.3348	7.27134	7.94337	7.0396	8.37986	5.69342	7.9543	5.79962
TCGA-DM-A285-01A-11R-A16W-07	4.8093	107.024	9.1037	118.299	12.7161	151.72	11.0925	26.6825	139.333			GSM734136	7.35315	11.1915	7.13413	9.39213	7.98329	8.3276	5.5988	8.85031	5.64093
TCGA-A6-5664-01A-21R-1839-07	44.1194	158.343	12.6499	59.3776	9.8562	203.246	23.7244	25.1559	80.5195			GSM734137	7.9354	11.0351	7.57185	8.01266	7.95287	8.22494	5.65161	9.04572	5.9202
TCGA-A6-A5ZU-01A-11R-A28H-07	113.347	40.7509	23.308	107.865	8.9512	44.3837	11.8518	18.9028	133.84			GSM734138	7.55488	10.983	7.242	7.12683	8.31194	7.69566	5.82241	8.26701	6.29664
TCGA-F4-6806-01A-11R-1839-07	54.2888	118.833	8.0369	23.7901	11.9032	90.3893	11.2403	39.5284	92.803			GSM734139	8.22283	11.5719	7.85666	8.52168	7.76809	8.80697	5.33977	8.71666	6.25616
TCGA-F4-6703-01A-11R-1839-07	14.0504	72.8	9.5318	42.8125	9.1396	116.233	73.624	40.4628	47.9765			GSM734140	7.83037	11.4384	7.07315	8.09814	7.85909	8.11403	5.52553	9.00269	6.24653
TCGA-AA-3972-01A-01R-1022-07	76.0429	111.069	13.585	40.3204	9.1563	89.4518	24.1653	27.9973	106.513			GSM734141	8.4165	11.9246	7.47744	9.14762	7.80905	8.65865	5.78499	9.05267	5.85933
TCGA-AA-3869-01A-01R-1022-07	23.9883	104.904	7.1315	126.292	9.5823	84.5454	27.775	31.4633	128.302			GSM734142	8.04955	12.4563	7.82664	9.28641	8.62246	8.80106	5.66213	8.36078	6.15729
TCGA-CM-6678-01A-11R-1839-07	19.2338	110.483	11.0812	72.8907	7.3643	88.7138	7.1235	25.1296	105.028			GSM734143	7.59267	11.3306	7.40277	8.63734	8.09785	9.92026	5.60757	9.07568	5.96971
TCGA-AA-A00F-01A-01R-A002-07	13.12	112.222	9.503	106.081	6.6116	75.3802	15.4773	23.1889	94.7217			GSM734144	8.15817	11.711	7.69435	9.04674	8.13276	9.11921	5.37496	9.0127	6.17084
TCGA-G4-6628-01A-11R-1839-07	1.2005	199.655	8.9798	103.503	14.4972	292.786	50.7275	76.1106	90.2884			GSM734145	7.43488	10.5352	7.16154	7.51335	7.16106	9.249	5.73526	7.83914	5.86992
TCGA-G4-6303-01A-11R-1774-07	15.3373	649.419	13.4412	192.372	17.7358	126.993	18.4946	43.17	154.826			GSM734146	8.33947	11.6896	7.74767	8.37177	7.84795	8.5904	5.53379	8.55921	5.94195
TCGA-AA-3947-01A-01R-1022-07	2.3364	112.979	0.98	22.4848	10.2521	45.4875	18.7508	60.801	124.579			GSM734147	7.56154	10.9771	7.11404	7.75452	7.21678	8.76653	5.72111	9.26378	6.02836
TCGA-AA-3986-01A-02R-1022-07	62.0097	157.643	20.3673	89.4765	11.9276	115.821	20.2572	12.3847	77.3543			GSM734148	7.3532	11.1767	7.32701	8.07476	7.55523	9.30898	6.53714	9.82482	5.69014
TCGA-DM-A28F-01A-11R-A32Y-07	2.3485	162.831	13.2227	181.572	17.0658	159.839	20.5813	34.8207	222.793			GSM734149	7.03074	11.5561	7.6769	8.4805	8.48292	8.93007	5.69158	8.95087	5.65056
TCGA-AA-3695-01A-01R-0905-07	0.2879	90.4633	13.0386	290.605	7.6172	367.243	0.8937	58.4489	123.238			GSM734150	7.72864	10.2104	7.15784	8.16924	7.84087	8.42466	5.81488	7.99448	5.95465
TCGA-A6-A566-01A-11R-A28H-07	3.1622	72.4305	8.2772	52.8751	9.6047	157.63	28.8543	38.3918	115.156			GSM734151	8.39469	11.8576	7.34133	8.2033	7.40702	8.21401	6.22955	7.71128	6.01556
TCGA-AA-3673-01A-01R-0905-07	82.9133	272.137	7.4936	89.2791	12.7632	110.885	20.2543	48.0323	110.474			GSM734152	7.62306	11.2258	6.84482	8.66131	7.56957	8.89759	5.71718	9.37628	6.21666
TCGA-F4-6807-01A-11R-1839-07	43.7223	169.647	8.1901	91.1894	11.6741	109.155	20.9273	40.5394	94.0431			GSM734153	8.41003	11.8342	7.39019	8.52854	7.54908	9.1334	5.69342	9.20719	5.98363
TCGA-AA-3968-01A-01R-1022-07	13.1952	243.407	13.7086	71.9118	9.409	224.667	34.3091	27.8407	130.609			GSM734154	7.69978	12.1377	7.46574	9.00072	8.20243	8.46349	6.08729	9.24021	6.2361
TCGA-DM-A28A-01A-21R-A32Y-07	44.6335	320.777	21.4724	178.07	13.9573	175.692	18.2953	41.1279	114.786			GSM734155	7.15851	12.1395	7.54265	8.90789	8.34729	9.96123	6.27287	8.86355	6.13259
TCGA-4T-AA8H-01A-11R-A41B-07	27.0003	108.794	8.034	53.6048	10.4116	136.096	11.8801	17.6127	80.9606			GSM734156	8.36568	11.8596	7.79612	8.45613	7.87442	8.50827	6.20416	8.99326	5.84723
TCGA-AA-3855-01A-01R-1022-07	9.2849	164.931	24.302	56.8081	7.5144	117.882	10.4159	15.0336	134.16			GSM734157	8.12495	12.0866	7.28	8.36363	7.88405	8.54941	5.52799	8.97266	6.04146
TCGA-G4-6298-01A-11R-1723-07	124.272	185.104	17.0048	91.378	7.888	121.233	11.5719	37.3008	137.827			GSM734158	8.10191	11.7727	7.51381	7.79704	7.18148	8.37759	5.62966	7.40035	6.58441
TCGA-AA-3506-01A-01R-1410-07	33.4718	135.936	25.4508	104.012	10.14	291.11	10.3831	17.6383	128.726			GSM734159	8.65143	11.4739	8.00107	8.74806	7.36468	8.70718	5.49693	8.21109	6.35928
TCGA-CM-6163-01A-11R-1653-07	2.3221	96.5026	8.891	53.2555	8.9607	83.6021	22.7174	33.4848	89.4194			GSM734160	8.67483	11.0325	7.73328	8.15516	7.71044	8.85073	5.91116	8.78771	5.88133
TCGA-CK-5916-01A-11R-1653-07	2.592	232.766	7.7699	145.2	14.3908	234.417	23.0322	38.7019	115.384			GSM734161	8.03148	11.6671	7.21735	7.79204	7.41681	8.91015	5.53257	8.05434	5.81766
TCGA-CK-6748-01A-11R-1839-07	65.9788	196.536	9.9556	40.4226	5.1374	50.867	14.8119	30.4096	135.691			GSM734162	8.03924	12.3999	7.53575	8.90717	8.15495	9.28954	5.99085	8.81427	5.5812
TCGA-AA-A004-01A-01R-A00A-07	3.5362	112.632	40.8719	72.193	7.8949	295.983	5.4279	1.8329	86.1113			GSM734163	8.11977	11.5158	7.4621	7.73679	7.39206	8.47428	5.73028	9.11136	5.66218
TCGA-AA-A03F-01A-11R-A16W-07	2.4569	76.4791	10.9648	112.226	8.187	171.142	4.486	6.9579	42.8749			GSM734164	8.83528	11.3097	8.3164	9.00788	7.81894	9.0848	5.44235	8.54537	6.31558
TCGA-AA-3514-11A-01R-A32Z-07	0.5581	22.7918	4.6512	32.1451	12.0775	163.594	15.96	29.2622	53.2588			GSM734165	8.08002	11.8395	7.82366	8.73136	8.04884	8.72305	5.6079	8.35555	5.91574
TCGA-A6-2686-01A-01R-A32Z-07	0.2986	150.434	8.3295	68.3995	11.6294	245.989	15.3277	27.4802	117.769			GSM734166	7.71521	11.817	7.5581	8.50853	8.34887	8.77993	5.56114	9.60118	5.70395
TCGA-F4-6855-01A-11R-1928-07	7.1589	234.004	8.5639	36.7502	14.3362	84.9811	7.5689	47.5385	97.4979			GSM734167	8.30452	11.7812	7.34927	8.91914	8.44946	8.64836	5.69156	8.99181	5.79445
TCGA-CA-6715-01A-21R-1839-07	117.112	295.512	18.3237	258.801	8.5414	304.809	14.9862	43.5464	142.203			GSM734168	9.48577	11.963	8.66065	8.25845	7.51954	8.55711	5.58981	7.09165	6.53058
TCGA-AA-3666-01A-02R-0905-07	5.0395	109.742	11.3021	53.0066	10.2497	147.829	22.0426	53.2772	168.636			GSM734169	9.06824	11.5304	7.59875	8.7375	7.14792	7.99086	5.54589	8.43846	5.87227
TCGA-NH-A50U-01A-33R-A37K-07	26.3831	181.517	12.2895	41.5431	9.964	200.445	11.4791	35.4276	110.956			GSM734170	6.69835	11.8993	7.3607	8.35345	7.54099	9.42548	5.62184	8.83215	5.49792
TCGA-AA-A01D-01A-01R-A00A-07	19.5647	167.66	16.1832	87.4305	16.9686	81.6271	19.0427	32.6652	135.359			GSM734171	8.34878	12.3307	7.65901	9.60894	8.93899	8.45493	5.94804	9.6779	5.85136
TCGA-DM-A1D0-01A-11R-A155-07	16.4296	71.6851	21.6683	56.0466	4.0615	109.005	4.6213	22.3403	93.0623			GSM734172	7.90955	11.6071	7.82429	8.65764	7.66195	8.75697	5.96896	8.87145	5.90684
TCGA-A6-2677-01A-01R-A278-07	23.4069	158.213	10.0549	50.3881	7.091	124.944	5.0856	13.9577	68.9697			GSM734173	7.79253	11.9448	7.51623	9.04147	8.02597	8.74552	5.52221	8.23036	6.03159
TCGA-A6-2675-01A-02R-1723-07	12.0693	368.812	10.1757	95.072	16.7009	78.7163	15.1576	49.6053	108.375			GSM734174	7.18777	11.5281	7.29601	8.24684	7.4756	9.34156	5.69342	8.89865	5.56196
TCGA-CK-5913-01A-11R-1653-07	2.2303	268.933	5.5977	115.989	9.3158	303.675	24.2191	74.611	85.8881			GSM734175	7.58321	11.8328	7.23393	8.31233	7.23643	8.58918	5.79551	9.68501	5.65436
TCGA-AA-3488-01A-01R-1410-07	11.3646	335.023	15.7306	317.562	5.9851	310.81	7.2939	28.4312	118.829
TCGA-AA-3560-01A-01R-0821-07	1.6933	136.599	1.9354	104.837	18.0714	65.951	13.4887	38.3882	131.541
TCGA-G4-6311-01A-11R-1723-07	11.2158	286.413	13.8134	143.709	9.2873	159.514	30.3973	77.5065	107.754
TCGA-A6-5656-01A-21R-1839-07	31.2424	238.051	10.3324	37.174	9.5107	93.5456	11.0259	16.4544	118.266
TCGA-AA-3525-01A-02R-0826-07	0.9241	115.844	9.0726	79.3505	12.1323	265.856	22.2795	19.0517	121.593
TCGA-D5-6922-01A-11R-1928-07	6.8431	323.876	12.7518	102.819	21.4478	140.246	22.5837	41.5118	163.308
TCGA-DM-A288-01A-11R-A16W-07	7.9987	109.335	10.1105	38.796	7.315	142.549	12.2758	39.8043	209.412
TCGA-D5-6536-01A-11R-1723-07	26.007	63.2115	25.8084	44.924	4.3993	83.5287	12.7012	19.8977	64.9305
TCGA-AA-A01G-01A-01R-A002-07	24.077	258.152	14.5272	125.677	10.3258	215.505	8.9707	34.5848	81.5221
TCGA-NH-A8F7-01A-11R-A41B-07	131.428	238.636	20.4995	80.8741	10.4403	103.344	10.8147	11.3473	157.017
TCGA-AZ-4684-01A-01R-1410-07	1.5723	193.678	8.3198	224.163	14.6494	227.018	11.9088	38.4266	125.822
TCGA-AA-3516-11A-01R-A32Z-07	0.6083	14.234	4.0547	11.979	9.8979	30.5472	7.0033	31.1023	52.4987
TCGA-AA-3667-01A-01R-0905-07	6.2013	241.169	13.6989	138.793	8.2485	198.643	8.3017	17.7908	155.844
TCGA-AD-6899-01A-11R-1928-07	18.8201	168.239	8.1513	85.7191	15.3015	120.055	15.0591	37.7015	154.609
TCGA-A6-5665-01A-01R-1653-07	0.3797	127.354	5.8208	51.3356	15.3552	311.877	28.3953	65.9522	100.141
TCGA-AA-A00L-01A-01R-A002-07	20.813	272.467	19.5318	90.1125	9.4533	139.129	12.5345	34.4949	180.02
TCGA-A6-2677-01B-02R-A277-07	39.9401	206.37	8.2625	24.9935	10.0307	37.7897	32.2455	45.2277	83.9885
TCGA-QG-A5YX-01A-11R-A28H-07	1.4195	103.611	12.5177	71.4706	15.3939	242.134	11.2051	29.5609	73.0738
TCGA-CM-5863-01A-21R-1839-07	2.009	127.197	6.73	47.7136	7.9614	78.785	9.6504	25.1304	94.2
TCGA-AA-3864-01A-01R-1022-07	1.1619	178.91	8.8355	134.074	12.0433	307.818	21.4284	67.6154	89.8367
TCGA-AA-3975-01A-01R-1022-07	64.0399	299.322	22.8069	60.5085	9.2874	171.767	12.7088	18.0944	131.528
TCGA-A6-6137-01A-11R-1774-07	16.3891	359.417	11.5363	121.223	13.9603	127.218	20.9177	41.7785	115.229
TCGA-AA-A00J-01A-02R-A002-07	8.6832	141.066	7.4053	80.1911	9.9115	161.691	17.2773	27.8141	114.291
TCGA-AA-3517-11A-01R-A32Z-07	0.7862	38.279	4.8077	25.1193	10.1768	53.0162	15.4231	28.0259	67.3651
TCGA-AA-3852-01A-01R-0905-07	4.1006	158.007	9.8845	84.7356	13.6349	198.826	15.3726	21.0709	100.229
TCGA-AA-3856-01A-01R-0905-07	34.3001	334.55	11.248	119.804	12.9152	172.421	14.5993	27.7629	103.719
TCGA-CK-4952-01A-01R-1723-07	3.8048	183.3	10.123	72.7391	8.8555	339.479	13.9945	32.0586	92.1601
TCGA-A6-A56B-01A-31R-A28H-07	32.0578	245.667	17.1251	111.404	15.9936	128.035	24.646	25.9339	128.321
TCGA-CM-4746-01A-01R-1410-07	3.0405	153.019	9.8195	73.6038	9.5061	200.319	9.8598	14.5917	81.2349
TCGA-A6-2679-11A-01R-A32Z-07	0.6818	31.6821	6.1531	32.778	11.2762	86.8375	9.1469	19.761	58.1091
TCGA-G4-6295-01A-11R-1723-07	34.4043	540.479	20.3478	200.522	18.4258	279.498	27.4265	61.835	106.722
TCGA-AA-3531-11A-01R-A32Z-07	0.7134	14.2258	4.384	27.8145	9.7065	40.3623	8.8879	41.8188	63.6517
TCGA-DM-A28H-01A-11R-A16W-07	1.9996	283.024	9.6431	78.2782	8.4238	237.437	8.2656	41.5593	162.154
TCGA-CM-5349-01A-21R-1723-07	14.563	137.303	12.5332	20.5073	5.0144	103.999	15.1761	48.4173	82.0289
TCGA-NH-A5IV-01A-42R-A37K-07	0.8463	281.457	15.9659	40.6924	13.9158	309.889	12.0622	51.4236	94.0492
TCGA-AZ-5403-01A-01R-1653-07	1.5349	249.04	10.1208	158.342	15.127	134.577	13.158	47.7322	175.668
TCGA-A6-5656-01B-02R-A277-07	40.81	102.318	1.6136	4.5579	6.5167	6.3878	48.1819	47.914	102.555
TCGA-AA-3844-01A-01R-1022-07	34.7895	89.6153	9.9692	48.5598	10.8327	137.172	14.9529	29.8079	117.299
TCGA-AA-3877-01A-01R-1022-07	3.2589	77.3231	9.5941	46.1011	10.9338	218.034	23.3328	40.5146	130.02
TCGA-CM-6676-01A-11R-1839-07	65.7787	483.972	14.1379	118.744	12.957	192.343	8.8051	25.2379	159.032
TCGA-AZ-6601-01A-11R-1774-07	1.2245	171.854	10.5183	96.237	8.4489	339.654	42.7685	68.629	124.436
TCGA-AA-3509-01A-01R-1410-07	82.3975	288.868	12.442	60.0808	8.8374	99.3414	29.4488	26.464	90.4635
TCGA-A6-2685-11A-01R-A32Z-07	0.9141	69.199	7.0995	57.031	15.1772	126.687	13.6127	37.5424	73.9355
TCGA-AA-3713-11A-01R-1723-07	0.315	39.4078	7.3863	17.8588	14.5378	90.9311	8.0572	27.2025	66.2725
TCGA-AA-3548-01A-01R-1873-07	5.9985	114.914	15.5815	119.076	7.8196	216.547	10.8867	18.8488	101.941
TCGA-A6-2683-01A-01R-0821-07	16.5324	96.9115	14.8273	66.904	8.9444	187.451	3.7462	20.7999	113.788
TCGA-CM-4751-01A-02R-1839-07	5.0281	121.381	6.4741	99.4045	12.5109	100.77	38.305	31.1285	71.5118
TCGA-AA-3811-01A-01R-1022-07	11.4589	210.257	17.1562	195.202	12.3521	151.749	44.6126	27.9498	134.306
TCGA-AA-3522-11A-01R-A32Z-07	0.8772	36.5782	5.9872	25.2935	16.727	73.1442	6.6663	28.1678	70.1524
TCGA-CK-4951-01A-01R-1410-07	0.5586	108.991	7.1003	74.6302	7.2513	108.467	35.8402	44.8971	73.8812
TCGA-A6-2684-01A-01R-1410-07	24.7041	153.432	7.8931	133.327	14.4923	145.168	12.893	40.5994	90.8558
TCGA-A6-3809-01B-04R-A277-07	0.8227	32.8445	0.4269	6.5394	4.0224	12.5948	60.1587	13.1903	29.6925
TCGA-AA-3715-01A-01R-0905-07	1.1605	51.2846	10.2833	92.6249	12.0738	313.033	48.0215	26.305	136.981
TCGA-A6-5665-01B-03R-2302-07	1.6787	35.4903	2.9194	10.7709	7.1682	24.1625	29.8353	31.6694	41.0141
TCGA-NH-A8F7-06A-31R-A41B-07	15.8374	141.464	14.0057	69.1963	12.4386	172.332	12.8721	34.8179	100.51
TCGA-AZ-4315-01A-01R-1410-07	2.6068	130.79	10.2125	63.0725	12.9731	209.876	5.6313	40.0892	76.3163
TCGA-A6-2672-01A-01R-0826-07	3.0732	83.262	13.7056	127.716	13.5852	259.303	30.5957	32.866	88.0614
TCGA-AA-3516-01A-02R-0826-07	0.4837	144.758	5.6887	67.4503	8.8848	371.361	37.9248	31.1514	96.3839
TCGA-A6-2671-01A-01R-1410-07	11.8861	325.377	10.9165	95.2794	8.1321	174.743	8.9942	28.1469	111.058
TCGA-AA-A01V-01A-23R-A083-07	103.436	160.066	27.1926	102.866	14.3135	197.37	6.0206	17.4071	99.8417
TCGA-AM-5820-01A-01R-1653-07	2.3438	323.099	6.6905	84.4082	11.8889	88.0118	7.1759	56.7142	207.665
TCGA-AA-3502-01A-01R-1410-07	3.1481	135.505	6.1028	29.075	14.8956	106.152	9.6266	35.7572	135.042
TCGA-AA-A01P-01A-21R-A083-07	3.8533	78.7305	8.0853	17.9431	10.5489	301.698	31.2124	56.2357	67.5587
TCGA-A6-3808-01A-01R-1022-07	18.3111	154.075	10.8081	97.4747	13.381	191.503	22.8238	43.1539	76.4237
TCGA-AZ-4616-01A-21R-1839-07	7.2954	93.1304	10.6386	72.2891	6.1524	282.353	30.4474	44.7064	72.7991
TCGA-A6-2680-01A-01R-1410-07	28.5765	184.167	24.475	121.407	11.4608	161.474	18.8081	27.8672	127.097
TCGA-AD-6963-01A-11R-1928-07	5.4272	349.875	13.6369	101.786	10.3716	220.654	22.2933	34.9785	126.498
TCGA-CM-4744-01A-01R-A32Z-07	6.0106	136.795	13.3114	63.9145	6.6694	253.723	28.0814	17.8536	122.603
TCGA-AZ-6603-11A-02R-1839-07	5.7197	36.1167	6.2964	52.953	11.9016	117.312	13.7372	15.2469	72.0962
TCGA-AA-3712-11A-01R-1723-07	0.8731	41.3007	7.1935	23.9971	15.4748	49.0478	10.1057	39.7311	75.7827
TCGA-A6-5657-01A-01R-A32Z-07	22.9261	261.868	13.4437	85.3237	11.3379	251.427	27.6141	54.7634	124.696
TCGA-CM-6169-01A-11R-1653-07	53.561	338.584	8.4432	30.8743	9.4142	52.6957	33.9296	27.4848	95.1736
TCGA-CK-4948-01B-11R-1653-07	30.3464	219.712	15.6042	106.561	12.5653	278.07	14.6106	33.9578	102.999
TCGA-AA-A00Q-01A-01R-A002-07	1.7258	178.144	8.4567	83.8198	7.5999	83.8076	10.5635	20.301	147.106
TCGA-AA-3950-01A-02R-1022-07	11.7989	82.3263	7.7849	77.6729	10.2619	157.313	24.1387	52.1607	145.687
TCGA-DM-A282-01A-12R-A16W-07	27.0611	48.8913	12.1866	90.9839	5.5308	94.3483	7.1834	17.5532	96.823
TCGA-AA-3861-01A-01R-1022-07	2.4092	144.549	7.0983	43.8342	9.0885	106.786	9.4802	25.4	104.758
TCGA-CA-5796-01A-01R-1653-07	0.0731	98.1626	5.6373	33.6092	10.7495	89.7396	9.5699	32.5232	136.388
TCGA-CK-4950-01A-01R-1723-07	4.6086	137.943	7.807	97.2809	9.0449	166.331	12.3179	28.777	93.8546
TCGA-CM-6680-01A-11R-1839-07	26.1195	151.035	11.604	47.8911	13.602	163.329	21.6786	57.0551	96.9008
TCGA-AA-3833-01A-01R-0905-07	2.9795	135.267	8.6955	59.0402	9.6568	282.855	35.6228	49.3012	82.5289
TCGA-AA-A029-01A-01R-A00A-07	4.0466	230.08	10.1565	82.7478	8.6089	153.675	13.1324	16.7881	129.513
TCGA-AA-3496-11A-01R-1839-07	3.7183	33.0637	4.9093	23.2856	14.6026	67.8564	13.4765	25.3474	80.1528
TCGA-D5-5537-01A-21R-1928-07	45.4039	150.638	11.5024	61.4364	9.916	75.8073	11.6777	40.6993	99.7641
TCGA-AA-3679-01A-02R-0905-07	12.7281	184.016	17.1501	98.0516	9.9393	194.144	16.4058	29.2081	178.847
TCGA-AA-3854-01A-01R-0905-07	5.0645	104.497	9.9814	63.9736	11.5414	180.69	19.013	44.6589	90.9942
TCGA-AA-3549-01A-02R-0821-07	14.6245	235.075	8.6707	60.9962	13.9164	109.35	25.0313	24.7991	87.015
TCGA-G4-6309-01A-21R-1839-07	1.5712	156.657	9.3431	112.424	12.8417	490.528	20.7647	32.3856	80.5945
TCGA-NH-A8F8-01A-72R-A41B-07	55.8759	185.277	13.8219	91.4024	11.8481	68.677	11.4435	41.2487	93.3333
TCGA-A6-6142-01A-11R-1774-07	64.9878	130.41	12.9085	127.866	9.2989	143.457	13.0622	47.2773	198.782
TCGA-F4-6570-01A-11R-1774-07	0.98	121.378	10.2929	63.8188	10.6538	158.358	42.4073	30.3838	109.979
TCGA-A6-A567-01A-31R-A28H-07	173.227	107.52	20.0947	53.1845	16.3838	77.3518	18.0874	48.1511	115.535
TCGA-D5-6920-01A-11R-1928-07	7.1209	216.417	10.8247	96.7837	14.2866	137.492	17.0471	24.3814	90.5734
TCGA-AA-3939-01A-01R-1022-07	8.7321	104.957	7.5281	54.7937	6.635	82.238	14.4621	19.9328	82.8474
TCGA-AU-3779-01A-01R-1723-07	4.8082	151.27	13.666	55.7916	8.7625	119.961	26.4719	53.5453	174.456
TCGA-AA-A00A-01A-01R-A002-07	0.4927	209.621	10.3145	96.8544	12.3048	178.417	9.5088	35.0198	86.074
TCGA-G4-6626-01A-11R-1774-07	1.6001	590.305	17.966	125.309	17.1196	404.452	13.1881	94.1408	154.558
TCGA-D5-6538-01A-11R-1723-07	129.456	169.707	45.7008	41.5091	9.211	75.6078	7.5333	33.4973	144.98
TCGA-A6-2678-01A-01R-0821-07	5.9703	175.172	10.8676	125.469	15.172	276.939	17.0995	68.3279	152.518
TCGA-AA-3713-01A-21R-1723-07	10.0111	176.727	8.0137	94.9781	12.8139	251.226	18.0668	31.0502	109.091
TCGA-G4-6317-02A-11R-2066-07	3.5037	71.3182	10.5256	94.4709	10.4006	79.6764	8.4327	50.4909	197.318
TCGA-AA-A01X-01A-21R-A083-07	264.503	108.312	48.7776	94.6887	11.2833	88.7259	4.9861	18.5099	149.227
TCGA-D5-6898-01A-11R-1928-07	3.3469	564.089	9.2904	196.039	19.6188	134.76	12.5239	32.3017	165.462
TCGA-AZ-6600-11A-01R-1774-07	1.3875	55.7439	6.8428	29.7941	10.8468	85.7926	11.6773	16.8711	64.3822
TCGA-D5-6533-01A-11R-1723-07	47.9757	283.757	14.6338	166.753	10.6193	174.785	13.4848	37.3001	169.499
TCGA-QG-A5YW-01A-11R-A28H-07	2.4743	156.998	13.7907	106.985	12.4951	206.846	14.2666	17.9985	58.4429
TCGA-AA-3696-01A-01R-0905-07	96.6768	103.927	36.7408	46.287	6.7297	115.61	9.7526	27.7517	204.434
TCGA-AA-3555-01A-01R-0821-07	5.4962	75.8875	7.7164	160.06	15.6141	277.265	19.7188	42.7548	109.826
TCGA-AZ-4614-01A-01R-1410-07	0.5896	175.773	15.7687	97.4815	8.2105	226.542	19.5472	47.178	159.777
TCGA-AA-3866-01A-01R-1022-07	7.1037	187.661	11.0561	194.765	12.7034	264.899	22.4736	87.5968	129.012
TCGA-AZ-6608-01A-11R-1839-07	32.0324	170.024	12.1815	227.419	11.0262	252.463	11.4907	32.1948	140.458
TCGA-SS-A7HO-01A-21R-A37K-07	356.239	133.967	61.2968	122.287	15.724	174.512	12.1638	26.3181	158.235
TCGA-AZ-6601-11A-01R-1774-07	6.0854	49.2742	6.126	38.3013	11.5681	67.7256	11.0255	32.1298	71.0202
TCGA-DM-A28G-01A-11R-A16W-07	35.566	95.3503	8.396	72.2084	10.2187	59.8261	5.8934	23.8288	92.0747
TCGA-CA-5254-01A-21R-1839-07	0.5502	35.9545	6.9655	71.7544	11.0916	212.65	13.0735	66.4809	86.7916
TCGA-AA-A01Q-01A-01R-A002-07	0.4791	162.542	8.1672	48.0578	6.4557	166.557	3.6625	15.5927	46.5519
TCGA-A6-3809-01A-01R-1022-07	0.547	354.926	7.8028	72.3285	12.8892	333.702	71.9444	24.1237	103.14
TCGA-AA-3514-01A-02R-0821-07	17.023	173.058	19.0094	306.201	12.8686	264.44	6.7152	24.9111	169.735
TCGA-AA-3977-01A-01R-1022-07	3.5096	216.239	5.6786	128.602	13.4878	197.955	18.5313	48.3573	88.1609
TCGA-G4-6297-01A-11R-1723-07	33.5176	79.8336	14.6345	84.2506	8.9796	107.41	35.779	37.993	173.535
TCGA-D5-5538-01A-01R-1653-07	7.5074	179.476	13.2564	65.3421	11.5154	180.578	23.9391	59.5081	144.685
TCGA-AA-3980-01A-02R-1022-07	3.8918	410.191	7.8674	112.449	10.9661	200.765	27.9629	25.9652	77.0826
TCGA-AY-4071-01A-01R-1113-07	2.3677	77.723	10.9654	51.3157	6.1513	79.9526	20.738	18.5021	137.672
TCGA-F4-6463-01A-11R-1723-07	161.21	99.724	22.908	99.8374	9.878	107.792	14.0051	32.423	118.313
TCGA-AA-3710-01A-01R-1022-07	0.5729	96.7168	10.0592	46.1572	13.432	221.678	36.3543	47.196	87.3115
TCGA-AA-3556-01A-01R-0821-07	21.5077	194.341	15.7511	94.3885	11.8295	231.08	11.8185	58.0214	141.836
TCGA-AA-A01R-01A-21R-A083-07	2.1878	151.28	18.1328	73.5286	9.0721	441.717	31.4148	22.6284	80.826
TCGA-AA-3697-01A-01R-1723-07	12.4425	338.702	16.157	79.8341	11.6732	169.666	18.5604	34.1527	146.12
TCGA-DM-A1HB-01A-21R-A180-07	2.1887	76.4228	6.7859	71.27	9.322	229.882	20.198	49.5645	106.168
TCGA-A6-2684-01C-08R-A277-07	78.5504	36.8375	1.8569	11.3719	10.642	7.9769	41.6	75.4517	90.7025
TCGA-AA-3681-01A-01R-0905-07	23.2739	135.482	11.464	132.054	12.5609	201.459	60.0976	26.0686	98.8174
TCGA-AA-3531-01A-01R-0821-07	38.036	211.685	20.7228	257.885	11.8639	264.255	10.0529	20.2808	111.761
TCGA-AA-3845-01A-01R-1022-07	3.5001	43.1671	6.6159	18.6188	10.5429	103.769	88.4793	57.1526	121.757
TCGA-AA-3660-01A-01R-1723-07	71.8311	231.67	16.3407	84.907	10.2391	179.236	12.7569	49.0248	115.314
TCGA-AA-A02R-01A-01R-A00A-07	1.7042	170.224	10.4376	95.0998	15.3114	327.301	61.9467	19.6959	138.575
TCGA-AA-3532-01A-01R-0821-07	5.7902	217.738	9.1302	160.066	15.063	198.993	24.2299	51.8257	89.8062
TCGA-AA-3518-11A-01R-1672-07	1.6621	28.883	4.5132	21.9592	11.7551	28.3003	6.614	26.2014	63.7427
TCGA-AZ-6605-11A-01R-1839-07	13.335	17.1205	4.1374	18.4675	11.4214	14.5939	5.2375	6.5885	66.5442
TCGA-AZ-4313-01A-01R-1410-07	1.3217	90.0508	10.0521	86.0638	12.0555	477.524	11.122	29.6259	168.724
TCGA-G4-6588-01A-11R-1774-07	1.0375	150.323	9.7992	150.046	18.1545	375.035	34.9661	65.0504	96.7444
TCGA-F4-6704-11A-01R-1839-07	4.353	82.9114	5.9633	79.3094	13.7144	129.497	10.6525	26.3577	76.1825
TCGA-A6-2672-01B-03R-2302-07	7.6211	32.0346	6.4956	33.6623	9.2806	56.2597	21.2199	17.3266	46.9085
TCGA-G4-6322-01A-11R-1723-07	1.9671	87.5375	9.3333	96.4851	13.6985	200.661	12.8996	38.7401	88.1225
TCGA-AA-3875-01A-01R-0905-07	6.5496	250.124	10.474	42.6809	8.9841	147.973	13.1621	32.5053	115.509
TCGA-D5-6531-01A-11R-1723-07	35.2366	139.829	8.8725	152.997	7.8808	163.005	15.3493	22.5213	82.2628
TCGA-A6-5665-11A-01R-1653-07	1.0689	21.0425	4.0695	20.5567	11.7209	30.0685	9.0023	41.8265	54.8321
TCGA-AA-3489-01A-21R-1839-07	30.4299	167.987	7.7703	103.615	12.0283	86.1402	25.2626	29.8139	83.0591
TCGA-AA-3949-01A-01R-1022-07	0.3218	95.6298	7.1585	44.3507	9.1625	166.762	30.5339	22.3683	94.3386
TCGA-AA-3662-01A-01R-1723-07	103.786	145.221	33.6205	24.9534	8.0609	47.2208	25.0835	14.6264	101.683
TCGA-AA-3850-01A-01R-1022-07	31.1794	84.0912	10.6587	58.1634	11.8898	116.987	11.9811	21.175	68.1437
TCGA-A6-2684-01A-01R-A278-07	26.798	96.73	3.6872	37.7551	7.7352	40.4835	9.6924	41.2114	54.5912
TCGA-AU-6004-01A-11R-1723-07	2.3821	171.439	7.3524	87.3451	13.6459	247.834	18.8406	40.2278	107.513
TCGA-CM-4747-01A-01R-1410-07	22.9434	80.5085	12.0025	172.418	9.8593	110.772	5.146	14.2583	137.416
TCGA-A6-2674-01A-02R-0821-07	2.469	148.602	5.391	84.8259	9.8379	64.9823	62.6544	45.0151	108.464
TCGA-AA-3494-01A-01R-1410-07	31.9379	388.056	14.5628	124.296	16.8766	213.69	10.1825	31.522	160.57
TCGA-AZ-4615-01A-01R-1410-07	0.8674	45.1035	7.6357	93.6483	14.766	203.001	25.9601	39.2125	109.176
TCGA-AA-A010-01A-01R-A089-07	7.6984	122.442	11.0471	119.742	14.285	211.241	5.4883	25.3056	67.4208
TCGA-AA-3819-01A-01R-0905-07	11.8455	179.995	11.7638	43.4208	10.9708	226.532	11.6582	24.384	92.6011
TCGA-AA-3989-01A-01R-1022-07	10.5923	152.43	10.671	222.241	10.3208	84.63	10.1693	14.474	100.284
TCGA-AA-A01C-01A-01R-A00A-07	28.6599	201.267	15.8328	158.345	8.8561	293.231	12.8963	24.6543	101.634
TCGA-AA-3662-11A-01R-1723-07	1.0237	41.8393	7.0541	28.3145	15.8798	54.0205	12.2004	28.5228	108.912
TCGA-A6-6138-01A-11R-1774-07	35.1998	202.575	8.2025	114.957	7.8544	122.022	21.5589	44.0658	189.358
TCGA-AA-3814-01A-01R-0905-07	16.8495	241.149	11.2981	25.2583	6.4629	101.839	15.8212	33.3308	144.04
TCGA-A6-6652-01A-11R-1774-07	89.5739	277.793	25.3527	79.5916	11.0993	118.867	11.8852	31.1115	163.278
TCGA-A6-3809-01A-01R-A278-07	0.7677	225.688	2.007	28.8076	9.1859	81.9564	57.1037	21.7173	80.9812
TCGA-A6-2677-01A-01R-0821-07	52.152	379.906	16.5495	138.5	12.9607	323.072	17.3231	42.765	131.758
TCGA-QG-A5Z1-01A-11R-A28H-07	25.0498	240.351	8.3469	167.259	11.2295	115.539	8.4766	30.8399	174.47
TCGA-AA-3831-01A-01R-0905-07	4.5256	216.343	11.5235	135.581	13.9964	193.997	15.8836	24.1572	108.652
TCGA-WS-AB45-01A-11R-A41B-07	1.6119	51.7245	5.8929	78.0317	10.7489	99.3031	29.6604	26.8667	97.5752
TCGA-A6-5659-01A-01R-1653-07	52.8983	236.189	7.5337	143.475	10.9817	130.983	13.3132	51.2677	163.482
TCGA-CK-5912-01A-11R-1653-07	99.9151	177.803	9.5257	68.571	14.6654	98.7059	13.3448	26.0275	156.549
TCGA-A6-2675-11A-01R-1723-07	7.3304	29.4123	5.0052	63.5949	13.676	37.8192	6.936	16.9469	64.6969
TCGA-D5-6537-01A-11R-1723-07	25.3595	346.022	18.5142	66.7192	13.1368	866.259	19.3055	59.6017	128.527
TCGA-DM-A0XF-01A-11R-A155-07	5.719	365.757	6.9934	92.8998	14.1009	192.264	16.1287	40.0063	218.029
TCGA-CM-6171-01A-11R-1653-07	5.4776	90.5752	8.6698	67.8725	10.9486	94.7972	25.0355	31.886	151.492
TCGA-A6-3810-01A-01R-A278-07	18.6837	106.913	8.3693	26.6098	4.8008	37.6284	14.4508	30.3007	118.38
TCGA-AA-3870-01A-01R-1022-07	4.1878	170.341	6.4101	73.5018	7.7866	205.739	9.6679	44.4109	94.7
TCGA-AA-A00E-01A-01R-A002-07	0.2936	81.0535	8.3104	147.044	11.0599	281.231	26.6136	27.2687	134.472
TCGA-CM-6161-01A-11R-1653-07	74.3048	378.647	10.347	63.3614	11.9344	101.303	18.4876	28.787	168.214
TCGA-AA-A02J-01A-01R-A00A-07	30.1748	506.775	14.7113	207.986	8.5919	233.535	6.5781	41.2935	150.293
TCGA-A6-6650-01A-11R-1774-07	5.5044	157.029	8.7538	145.917	10.4749	191.899	15.1937	43.921	159.563
TCGA-AZ-6599-11A-01R-1774-07	2.2099	80.1041	6.8445	71.3884	12.2016	107.422	6.5071	26.5143	81.9855
TCGA-D5-6539-01A-11R-1723-07	4.5221	52.476	5.6668	81.6638	12.6826	131.517	15.1392	52.4559	155.197
TCGA-DM-A1DB-01A-11R-A155-07	26.6716	387.166	16.2359	89.3355	10.9846	156.219	17.704	21.9859	176.207
TCGA-A6-6781-01A-22R-A278-07	2.3759	59.4697	5.8476	28.0871	7.1992	72.5283	18.6151	32.3331	68.7213
TCGA-AA-A01F-01A-01R-A002-07	25.2021	128.043	8.3648	69.7994	5.9692	60.9617	15.5261	12.2051	110.219
TCGA-AZ-6598-01A-11R-1774-07	1.2561	165.41	7.9852	71.5153	7.6386	153.129	3.8105	24.3821	104.632
TCGA-AA-3660-11A-01R-1723-07	0.4818	42.1391	6.4949	20.4901	13.7777	83.1211	11.1806	32.2645	88.0573
TCGA-AA-3858-01A-01R-0905-07	2.7069	642.309	12.471	169.202	12.7889	170.711	10.4992	37.1564	121.239
TCGA-CM-4743-01A-01R-1723-07	0.2581	58.8428	7.783	34.3664	6.4738	215.283	35.457	24.7519	91.6393
TCGA-AA-3554-01A-01R-0826-07	1.2588	99.0253	7.2	144.749	11.5565	320.121	50.5747	55.8284	86.4327
TCGA-A6-2682-01A-01R-1410-07	8.0817	175.164	10.499	105.74	9.8878	171.087	12.3777	25.9734	125.414
TCGA-AA-3872-01A-01R-1022-07	17.9476	122.119	20.1356	76.7319	8.2705	150.605	25.7202	31.9771	135.404
TCGA-AA-3678-01A-01R-0905-07	39.7171	267.588	12.7253	112.387	11.44	158.991	18.2165	28.1622	108.395
TCGA-AA-3672-01A-01R-0905-07	2.8975	163.4	9.8751	166.909	16.2458	556.144	20.1331	20.9228	137.012
TCGA-D5-6923-01A-11R-A32Z-07	10.2671	679.742	10.6973	157.224	16.4403	160.4	33.4865	87.0832	151.425
TCGA-A6-2674-01A-02R-A278-07	3.2977	104.189	3.0087	43.8517	7.3281	24.3644	36.9284	46.7975	70.41
TCGA-AA-3812-01A-01R-0905-07	11.9989	93.1223	16.0506	83.3674	9.4474	178.813	7.6279	17.3285	134.348
TCGA-AA-3680-01A-01R-0905-07	10.3436	115.41	10.7702	37.1727	12.9452	80.6299	18.7663	32.1013	189.435
TCGA-NH-A6GC-01A-12R-A41B-07	37.822	40.727	8.8994	20.4897	11.8044	35.2876	12.0776	17.7788	100.626
TCGA-A6-4105-01A-02R-1774-07	29.8088	320.355	16.078	72.9656	11.5977	255.826	31.3106	31.1912	92.6867
TCGA-AA-3867-01A-01R-1022-07	33.3314	303.237	11.4244	187.245	10.0756	153.885	8.9476	59.7974	140.598
TCGA-AA-3970-01A-01R-1022-07	14.8432	417.464	16.8501	79.2303	11.2081	201.48	17.3503	26.0758	125.624
TCGA-AA-3655-11A-01R-1723-07	1.1564	46.972	7.6359	22.8136	15.7607	100.326	11.829	25.527	95.7775
TCGA-5M-AAT6-01A-11R-A41B-07	1.6525	277.927	9.2804	48.0771	13.312	211.596	23.6234	20.8308	69.0536
TCGA-A6-6781-01B-06R-A277-07	5.8385	13.3609	2.2827	8.2161	9.7208	6.4842	125.874	38.5438	71.8673
TCGA-D5-7000-01A-11R-A32Z-07	6.3216	193.669	7.7484	69.8056	11.228	147.093	44.7783	25.8487	142.274
TCGA-AA-A01K-01A-01R-A00A-07	11.5846	145.664	11.7127	52.9946	13.9438	116.252	26.4576	29.6434	74.5204
TCGA-AA-3955-01A-02R-1022-07	22.3077	217.858	9.7802	114.255	14.0395	151.677	13.6462	29.6012	129.848
TCGA-AA-3860-01A-02R-0905-07	3.799	191.423	11.883	97.5707	5.0897	223.842	19.1408	37.6629	94.2832
TCGA-G4-6293-01A-11R-1723-07	45.3073	117.118	10.9383	76.4575	15.6554	73.3151	17.9154	20.9662	124.02
TCGA-AD-A5EK-01A-11R-A28H-07	41.98	284.04	17.5968	60.0153	13.0743	141.328	15.1191	33.6566	174.192
TCGA-A6-6780-01A-11R-1839-07	0.6071	230.11	7.8533	162.111	16.6889	256.194	10.1406	28.5272	112.414
TCGA-AA-3842-01A-01R-1022-07	1.6858	201.014	6.5633	152.153	12.1501	177.511	14.6186	56.7908	146.581
TCGA-CM-6166-01A-11R-1653-07	73.2215	176.867	17.4478	190.415	7.8566	162.266	7.3635	43.9205	88.295
TCGA-D5-6540-01A-11R-1723-07	1.5615	68.6992	10.4294	73.7867	11.7538	398.892	51.3685	88.271	144.597
TCGA-F4-6809-01A-11R-1839-07	36.8364	106.493	6.3722	54.7418	10.4842	56.9389	10.9627	29.6374	82.6983
TCGA-NH-A50T-01A-11R-A28H-07	11.3417	220.166	10.5885	94.8467	11.305	149.441	14.4766	17.5255	121.221
TCGA-AA-3517-01A-01R-0821-07	80.3891	101.165	49.3199	72.887	14.5381	114.76	18.6898	9.0848	87.5583
TCGA-AD-6888-01A-11R-1928-07	50.6566	138.538	23.8895	188.04	13.2823	174.362	5.0902	25.2664	122.527
TCGA-D5-5540-01A-01R-1653-07	43.6848	173.361	10.6302	72.475	9.8038	179.054	10.6729	20.1557	82.7095
TCGA-CK-4947-01B-11R-1653-07	3.9698	250.606	7.4443	141.964	12.9562	108.462	18.0593	33.2848	125.058
TCGA-A6-6140-01A-11R-1774-07	51.1641	355.93	10.6655	132.899	14.4743	158.642	10.6206	28.3097	212.235
TCGA-CK-5915-01A-11R-1653-07	6.9297	418.328	8.6079	196.103	13.6315	125.313	8.1388	80.0421	152.902
TCGA-D5-6926-01A-11R-1928-07	44.6022	385.655	12.7613	127.443	17.9479	109.7	29.4719	41.1395	189.386
TCGA-AA-3685-01A-02R-A32Z-07	8.261	221.619	11.1079	73.7128	10.2747	148.472	9.9716	25.5995	141.474
TCGA-A6-2680-11A-01R-A32Z-07	1.7381	16.1059	5.7651	15.2241	9.9389	32.1707	4.2651	12.5699	163.168
TCGA-QG-A5Z2-01A-11R-A28H-07	3.0347	152.325	10.5509	92.6521	13.6879	207.144	29.9208	27.8861	110.682
TCGA-AA-3663-01A-01R-1723-07	5.6717	435.1	10.497	90.4146	10.7359	218.45	6.151	34.1892	132.873
TCGA-A6-5659-01B-04R-A277-07	25.2987	20.2973	1.3256	6.3322	3.2419	3.7314	10.9453	30.2578	46.1679
TCGA-AA-A01Z-01A-11R-A083-07	7.2089	281.381	22.2356	138.36	12.3201	68.3094	4.013	47.4546	140.096
TCGA-T9-A92H-01A-11R-A37K-07	19.5379	246.302	14.0587	109.201	21.8771	191.53	13.4103	35.0193	101.094
TCGA-AA-A03J-01A-21R-A16W-07	34.3977	156.466	18.5602	27.0503	7.0352	101.576	10.4778	10.4742	98.0553
TCGA-A6-5662-01A-01R-1653-07	184.784	139.929	38.1089	118.119	9.5003	79.5268	24.1124	21.5862	157.375
TCGA-CM-4748-01A-01R-1410-07	16.5723	188.271	14.7971	79.6328	11.97	202.123	7.7153	29.6951	121.559
TCGA-A6-2684-11A-01R-A32Z-07	0.4574	35.2772	6.0569	20.3578	13.0425	55.3551	6.8865	32.7908	67.1551
TCGA-CA-6718-01A-11R-1839-07	19.9228	91.4725	12.3677	105.1	13.6281	276.27	40.1817	68.9626	67.468
TCGA-A6-6651-01A-21R-1839-07	15.1465	144.007	9.2707	33.5912	7.2005	88.7345	20.3444	18.261	89.4215
TCGA-AA-3492-01A-01R-1410-07	2.3267	176.614	12.6902	111.436	18.1225	452.067	20.4093	27.148	123.717
TCGA-A6-5659-01A-01R-A278-07	28.2207	124.133	5.9549	76.948	6.4154	64.9023	9.0328	35.8417	138.854
TCGA-5M-AAT4-01A-11R-A41B-07	8.8561	331.99	12.4488	159.639	12.5391	173.42	10.3148	92.7007	135.299
TCGA-AA-A00R-01A-01R-A002-07	0.9824	199.548	8.9662	43.6927	8.7593	286.781	19.8391	17.6384	78.2226
TCGA-AA-3525-11A-01R-A32Z-07	0.3391	27.7943	5.377	21.6957	11.7207	79.0391	16.3894	23.1537	62.5368
TCGA-AD-6889-01A-11R-1928-07	5.4139	72.0779	11.8731	128.834	15.0962	233.102	8.6491	23.9259	114.716
TCGA-CM-5344-01A-21R-1723-07	2.7624	152.911	14.8799	104.399	7.2836	178.659	17.2587	38.0892	135.423
TCGA-CM-5860-01A-01R-1653-07	8.5335	206.996	8.9824	88.2644	9.0681	129.823	23.8972	51.0449	123.886
TCGA-G4-6294-01A-11R-1774-07	78.8045	110.705	8.5559	66.1576	7.9263	66.4825	14.3893	48.4789	228.086
TCGA-AA-3976-01A-01R-1022-07	59.068	227.297	9.6132	89.0572	8.1215	114.37	12.9028	47.7888	112.387
TCGA-CM-6674-01A-11R-1839-07	2.291	186.49	9.2629	110.22	17.635	286.434	23.1549	43.6306	89.7852
TCGA-D5-6927-01A-21R-1928-07	9.2593	259.591	10.5207	151.061	11.5092	360.662	27.5413	33.8866	97.1103
TCGA-AA-3984-01A-02R-1022-07	1.3844	262.876	5.2706	82.1783	13.5962	173.239	24.0733	45.7921	79.0915
TCGA-D5-5539-01A-01R-1653-07	4.7501	147.964	10.126	62.6526	6.8382	146.002	15.95	38.1709	81.9405
TCGA-AA-3697-11A-01R-1723-07	1.397	43.1713	6.5304	36.3084	11.0535	138.613	18.805	28.6522	70.2571
TCGA-AA-3982-01A-02R-1022-07	2.1164	215.465	8.5567	176.305	13.123	155.585	17.6988	31.865	132.423
TCGA-AD-6548-01A-11R-1839-07	10.4943	423.349	9.5305	134.416	11.2683	233.42	32.0493	43.3308	175.22
TCGA-AA-3851-01A-01R-1022-07	1.7511	94.4555	8.6753	102.264	7.3784	198.151	22.1436	27.2339	84.5546
TCGA-AY-6197-01A-11R-1723-07	3.8578	307.673	7.9042	136.006	12.6089	253.308	41.9717	22.7261	121
TCGA-G4-6299-01A-11R-1774-07	2.9375	207.051	20.5101	117.225	9.7961	143.278	18.2161	28.1522	132.958
TCGA-AA-3552-01A-01R-0821-07	7.4851	68.3056	9.9396	91.0073	14.1014	152.926	14.773	38.4601	96.4739
TCGA-AZ-4323-01A-21R-1839-07	33.6666	34.697	8.7773	27.2768	9.3268	79.6899	43.2328	13.7383	67.5465
TCGA-F4-6805-01A-11R-1839-07	16.6707	283.517	7.132	85.1297	12.0135	139.947	21.0001	60.3832	83.3172
TCGA-CM-5864-01A-01R-1653-07	141.16	128.129	31.8329	36.1914	8.5399	64.2526	13.6565	30.3797	128.007
TCGA-G4-6317-01A-11R-1723-07	28.2276	157.399	25.2377	100.178	7.2335	266.399	6.6476	51.6511	181.184
TCGA-DM-A28E-01A-11R-A32Y-07	40.7606	118.363	15.0927	73.8845	10.4699	89.8701	7.9612	22.0524	119.363
TCGA-AZ-6598-11A-01R-1774-07	3.1058	49.0749	6.7045	30.2889	10.2586	89.3637	8.5323	21.6432	60.1862
TCGA-D5-6929-01A-31R-1928-07	11.4275	266.06	19.23	136.924	11.4875	212.634	9.1319	17.3505	98.6627
TCGA-AA-3979-01A-01R-1022-07	6.9036	305.052	10.5536	120.396	7.4151	236.362	30.3685	88.4805	104.224
TCGA-AY-A69D-01A-11R-A37K-07	23.0452	233.274	8.4934	88.2589	13.4893	146.731	10.3411	26.5675	85.6306
TCGA-A6-2685-01A-01R-1410-07	17.9142	223.431	10.4864	64.2486	11.0305	130.984	12.9775	32.2081	110.11
TCGA-D5-6534-01A-21R-1928-07	7.2979	42.489	7.6185	65.212	15.3283	35.5684	34.1429	30.1823	113.581
TCGA-A6-5667-11A-01R-1723-07	2.2257	69.7789	8.059	32.7903	15.278	72.88	10.5938	35.0897	87.9731
TCGA-DM-A1DA-01A-11R-A155-07	8.8005	229.094	11.7859	101.67	6.1413	245.122	11.3685	16.1471	108.063
TCGA-A6-6650-01B-02R-A277-07	11.8003	69.9426	5.6413	28.5608	10.966	29.9952	28.4092	48.0417	135.723
TCGA-AA-A01T-01A-21R-A16W-07	0.8399	57.1274	11.1429	117.136	4.9581	226.695	4.5888	10.7921	118.102
TCGA-AA-3675-01A-02R-0905-07	28.1348	189.754	10.8309	106.477	14.3769	127.433	8.0633	35.0705	86.7133
TCGA-G4-6304-01A-11R-1928-07	82.5901	253.427	21.9045	77.3604	15.4377	176.12	5.8582	20.9046	108.601
TCGA-AA-3561-01A-01R-0821-07	1.8473	97.3158	8.9038	69.2482	7.699	147.595	6.5853	15.5712	82.6799
TCGA-AD-6965-01A-11R-1928-07	35.7061	324.294	20.5477	107.414	14.4221	291.118	13.5741	33.7422	117.766
